# Supplementary material for: A Glyphosate-Based Herbicide Cross-Selects for Antibiotic Resistance Genes in Bacterioplankton Communities
Source: mSystems. 2022 Mar 10;7(2):e01482-21. doi: 10.1128/msystems.01482-21 (PMC9040730; doi:10.1128/msystems.01482-21)
Supplement: TABLE S1 [file msystems.01482-21-st001.xlsx]

## Sheet: Sheet1
SEED subsystem classification	PRC score	SEED subsystem Level
Motility and Chemotaxis	0.188228	1
Iron acquisition and metabolism	0.184872	1
Potassium metabolism	0.127609	1
Clustering-based subsystems	0.0957707	1
Sulfur Metabolism	0.0861618	1
Stress Response	0.0678031	1
Regulation and Cell signaling	0.0677058	1
Membrane Transport	0.0676124	1
Virulence, Disease and Defense	0.0466722	1
Nitrogen Metabolism	0.042595	1
Miscellaneous	0.0399902	1
Metabolism of Aromatic Compounds	0.0338872	1
Cofactors, Vitamins, Prosthetic Groups, Pigments	0.00611913	1
Carbohydrates	0.00351244	1
Phosphorus Metabolism	-0.00400657	1
Experimental Subsystems	-0.00915922	1
Cell Division and Cell Cycle	-0.0139124	1
Dormancy and Sporulation	-0.0194258	1
Cell Wall and Capsule	-0.0328551	1
Respiration	-0.0456745	1
DNA Metabolism	-0.08211	1
Photosynthesis	-0.0971578	1
Secondary Metabolism	-0.101502	1
RNA Metabolism	-0.128095	1
Protein Metabolism	-0.221726	1
Flagellar motility in Prokaryota	0.135344	2
Arginine; urea cycle, polyamines	0.0975526	2
Glutamine, glutamate, aspartate, asparagine; ammonia assimilation	0.0946111	2
Organic sulfur assimilation	0.0843112	2
Osmotic stress	0.0827417	2
Protein secretion system, Type VI	0.0743579	2
Resistance to antibiotics and toxic compounds	0.0639934	2
Protein secretion system, Type II	0.0584187	2
ABC transporters	0.0520093	2
Peripheral pathways for catabolism of aromatic compounds	0.0515538	2
Methylamine utilization	0.0489191	2
Central carbohydrate metabolism	0.0454521	2
Sugar alcohols	0.0453679	2
May be related to ADP-phosphoribose and NAD-dependent acetylation	0.0452263	2
Clustering-based subsystems	0.0430421	2
Putative GGDEF domain protein related to agglutinin secretion	0.0426857	2
Putative asociate of RNA polymerase sigma-54 factor rpoN	0.0424272	2
Quinone cofactors	0.0404479	2
alpha-proteobacterial cluster of hypotheticals	0.0403918	2
Tricarboxilate (malonate, propionate?) transport	0.0397891	2
Triacylglycerols	0.0385124	2
Proline and 4-hydroxyproline	0.037129	2
Aminosugars	0.036444	2
Fermentation	0.0356577	2
Metabolism of central aromatic intermediates	0.0337689	2
Protein secretion system, Type VIII (Extracellular nucleation/precipitation pathway, ENP)	0.0333315	2
Detoxification	0.03265	2
Lysine, threonine, methionine, and cysteine	0.0306315	2
Prophage	0.0291626	2
Choline bitartrate degradation, putative	0.0290666	2
Tetrapyrroles	0.0282417	2
Protein secretion system, Type III	0.0266664	2
TldD cluster	0.0254221	2
Electron accepting reactions	0.0231141	2
Gene Transfer Agent (GTA)	0.0210887	2
General secretion system/Phosphate-binding DING proteins cluster	0.0208642	2
Phosphate metabolism	0.0203988	2
Bacterial cytostatics, differentiation factors and antibiotics	0.0186586	2
Transposable elements	0.0175615	2
Translation	0.0173721	2
May be related to amine metabolism	0.0165046	2
Carbohydrates	0.0163796	2
Social motility and nonflagellar swimming in bacteria	0.0159256	2
Programmed Cell Death and Toxin-antitoxin Systems	0.0144788	2
Adhesion	0.0143481	2
Flagella protein?	0.0142817	2
Hypothetical aromatic compound degradation cluster	0.0141717	2
Chemotaxis, response regulators	0.014116	2
Selenoproteins	0.0138138	2
Purines	0.0117877	2
heat shock, cell division, proteases, and a methyltransferase	0.0116966	2
NAD and NADP	0.0101555	2
Putrescine/GABA utilization cluster-temporal,to add to SSs	0.0101427	2
Ubiquinol-cytochrome C chaperone locus	0.0100968	2
hypthetical clustered with tRNA modification	0.00953553	2
Alanine, serine, and glycine	0.00883068	2
Two related proteases	0.00877755	2
Hypothetical in Lysine biosynthetic cluster	0.00803618	2
Chromosome Replication	0.00802235	2
ATP synthases	0.00780239	2
Pyruvate kinase associated cluster	0.00779899	2
Protein and nucleoprotein secretion system, Type IV	0.00775752	2
Denitrification	0.00729233	2
methane monooxygenase cluster (? can be phenol-monoox in some organisms?)	0.00708415	2
Drug resistance or antibiotic biosynthesis related cluster	0.00659153	2
Probably Ybbk-related hypothetical membrane proteins	0.00636709	2
Protein secretion system, Type VII (Chaperone/Usher pathway, CU)	0.00545888	2
Permease proteins, subunit of DNA pol, and the Val-tRNA synthetase	0.00458725	2
Ribosome-related cluster	0.00381549	2
Shiga toxin cluster	0.00365464	2
A cluster-based salvage pathway	0.00342066	2
DNA uptake, competence	0.00244112	2
Gram-Negative cell wall components	0.00220085	2
DNA polymerase III epsilon cluster	0.00215714	2
Toxins and superantigens	0.000905197	2
CRISPs	0.000591514	2
Regulation of virulence	0.000459666	2
Periplasmic Stress	0.000437019	2
DNA metabolism	0.000278589	2
Magnetotaxis	7.54466e-05	2
DNA recombination	1.38975e-05	2
Spore DNA protection	-3.38996e-05	2
Protein secretion system, Type V	-4.42104e-05	2
Coenzyme B	-5.53796e-05	2
Reverse electron transport	-8.72737e-05	2
Actinorhodin biosynthetic cluster	-0.000349881	2
Proteasome related clusters	-0.000398491	2
Riboflavin, FMN, FAD	-0.00128738	2
Folate and pterines	-0.00164669	2
Proteolytic pathway	-0.00167025	2
Tricarboxylate transporter	-0.00182023	2
pH adaptation potassium efflux	-0.00232065	2
Signal transduction in Eukaryotes	-0.00251989	2
DNA pol III alpha and a number of apparently unrelated functions	-0.00323174	2
Cation transporters	-0.00332028	2
Cell wall of Mycobacteria	-0.00372247	2
Inorganic sulfur assimilation	-0.00425079	2
Protein degradation	-0.00450135	2
Degradation of Polyphenols (?)	-0.0050841	2
Uni- Sym- and Antiporters	-0.00558701	2
One-carbon Metabolism	-0.00583334	2
Cold shock	-0.00687715	2
Heat shock	-0.0083263	2
Sodium Ion-Coupled Energetics	-0.00851813	2
Hydrocarbons	-0.00932718	2
Phages, Prophages, Transposable elements	-0.0108202	2
Heterocyst formation	-0.0113136	2
Sugar Phosphotransferase Systems, PTS	-0.0115091	2
Cell Division	-0.0115651	2
Anaerobic degradation of aromatic compounds	-0.0131533	2
Plant-Prokaryote DOE project	-0.0134512	2
Gram-Positive cell wall components	-0.0151363	2
DNA repair	-0.0161328	2
Cytochrome biogenesis	-0.018289	2
Catabolism of an unknown compound	-0.0216258	2
TRAP transporters	-0.0216847	2
Dessication stress	-0.0227288	2
Coenzyme M	-0.0254508	2
CO2 fixation	-0.02817	2
Invasion and intracellular resistance	-0.0291821	2
Plant Hormones	-0.0310411	2
Quorum sensing and biofilm formation	-0.0311814	2
RNA processing and modification	-0.0327474	2
Protein processing and modification	-0.0332421	2
DNA replication	-0.038721	2
Protein translocation across cytoplasmic membrane	-0.0437396	2
Recombination related cluster	-0.0466025	2
Pathogenicity islands	-0.0496323	2
Protein folding	-0.0502872	2
Electron transport and photophosphorylation	-0.0547812	2
Light-harvesting complexes	-0.0562659	2
Electron donating reactions	-0.0574921	2
Phage family-specific subsystems	-0.061131	2
proteosome related	-0.0677491	2
Transcription	-0.0992029	2
Phages, Prophages	-0.115947	2
Biologically active compounds in metazoan cell defence and differentiation	-0.119232	2
Protein biosynthesis	-0.174933	2
