# Supplementary material for: A Glyphosate-Based Herbicide Cross-Selects for Antibiotic Resistance Genes in Bacterioplankton Communities
Source: mSystems. 2022 Mar 10;7(2):e01482-21. doi: 10.1128/msystems.01482-21 (PMC9040730; doi:10.1128/msystems.01482-21)
Supplement: TABLE S2 [file msystems.01482-21-st002.xlsx]

## Sheet: Sheet1
Sample id	Sample description	Total reads (R1+R2)	Total reads mapped to CARD (average MAPQ>10, gene coverage>=50%)	ARO terms of ARGs found in sample (MAPQ>10, gene coverage>=50%)	Proportion of ARG reads mapped back to MAGs
C1_08_17	pond C1 in day 1	37896204	0	NA	NA
C1_08_23	pond C1 in day 7	32815866	0	NA	NA
C1_08_31	pond C1 in day 15	30543888	0	NA	NA
C1_09_15	pond C1 in day 30	31634076	0	NA	NA
C1_09_20	pond C1 in day 35	29223874	0	NA	NA
C1_09_23	pond C1 in day 38	23540412	0	NA	NA
C1_09_26	pond C1 in day 41	26777678	0	NA	NA
C1_09_28	pond C1 in day 43	29899550	0	NA	NA
C1_09_30	pond C1 in day 45	28467066	0	NA	NA
C1_10_04	pond C1 in day 49	33207164	451	MexF, OXA-12, CEPH-A3, cphA4, Rm3 beta-lactamase, MCR-7.1	0.752632
C1_10_12	pond C1 in day 57	29907704	28503	MexB, MexE, MexF, OprN, mexI, THIN-B beta-lactamase, ceoB, mexW, TriC, OpmH, mexK, Rm3 beta-lactamase, Pseudomonas aeruginosa CpxR, MuxB	0.499478
C4_08_17	pond C4 in day 1	35717242	0	NA	NA
C4_08_23	pond C4 in day 7	32617114	0	NA	NA
C4_08_31	pond C4 in day 15	24486354	0	NA	NA
C4_09_15	pond C4 in day 30	31593482	0	NA	NA
C4_09_20	pond C4 in day 35	34644988	0	NA	NA
C4_09_23	pond C4 in day 38	31070438	54	APH(3'')-Ib, APH(6)-Id	0.821429
C4_09_26	pond C4 in day 41	29100350	0	NA	NA
C4_09_28	pond C4 in day 43	29819940	20	APH(3'')-Ib, APH(6)-Id	0.913306
C4_09_30	pond C4 in day 45	29275866	6	APH(6)-Id	0.8375
C4_10_04	pond C4 in day 49	38896162	2456	MexB, MexE, MexF, OXA-12, APH(6)-Id, ceoB, mexW, cphA2, cphA4, CepS beta-lactamase, OpmH, mexK, Rm3 beta-lactamase, Pseudomonas aeruginosa CpxR, MuxB, OXA-724	0.616545
C4_10_12	pond C4 in day 57	32695456	1579	MexF, THIN-B beta-lactamase, CAU-1 beta-lactamase, OXA-12, ceoB, CepS beta-lactamase, Rm3 beta-lactamase, MuxB	0.679171
C8_08_17	pond C8 in day 1	37817358	0	NA	NA
C8_08_23	pond C8 in day 7	23602436	84	OXA-12, MCR-7.1, AQU-2, OXA-724	0.621622
C8_08_31	pond C8 in day 15	29248276	13556	MexE, MexF, OprN, mexI, APH(3'')-Ib, APH(6)-Id, ceoB, mexW, TriC, OpmH, mexK, Pseudomonas aeruginosa CpxR, MuxB	0.939274
C8_09_15	pond C8 in day 30	31304928	0	NA	NA
C8_09_20	pond C8 in day 35	38191938	1719	MexE, MexF, mexW, mexK, Pseudomonas aeruginosa CpxR, MuxB	0.814887
C8_09_23	pond C8 in day 38	28104134	417	MexF, APH(3'')-Ib, APH(6)-Id	0.644345
C8_09_26	pond C8 in day 41	32493660	829	MexF, CAU-1 beta-lactamase, APH(3'')-Ib, APH(6)-Id, ceoB	0.732358
C8_09_28	pond C8 in day 43	29817106	334	APH(3'')-Ib, APH(6)-Id, ceoB	0.75914
C8_09_30	pond C8 in day 45	34022690	32	APH(3'')-Ib, APH(6)-Id	0.846392
C8_10_04	pond C8 in day 49	38290024	2473	MexB, MexF, CAU-1 beta-lactamase, ceoB, MuxB, OXA-724	0.472768
C8_10_12	pond C8 in day 57	29214152	1391	MexF, APH(3'')-Ib, ceoB, MuxB, OXA-724	0.599296
D1_08_17	pond D1 in day 1	35503486	0	NA	NA
D1_08_23	pond D1 in day 7	31380052	0	NA	NA
D1_08_31	pond D1 in day 15	37214090	0	NA	NA
D1_09_15	pond D1 in day 30	34207086	0	NA	NA
D1_09_20	pond D1 in day 35	32873546	0	NA	NA
D1_09_23	pond D1 in day 38	73427374	0	NA	NA
D1_09_26	pond D1 in day 41	72534954	0	NA	NA
D1_09_28	pond D1 in day 43	26167760	0	NA	NA
D1_09_30	pond D1 in day 45	65293048	0	NA	NA
D1_10_04	pond D1 in day 49	30956000	796	THIN-B beta-lactamase, OXA-12, LRA-18, cphA4, Rm3 beta-lactamase, MCR-7.1	0.877368
D1_10_12	pond D1 in day 57	33106016	3024	MexB, MexF, APH(3'')-Ib, ceoB, mexW, Rm3 beta-lactamase, MuxB	0.450043
D4_08_17	pond D4 in day 1	31594498	0	NA	NA
D4_08_23	pond D4 in day 7	32632180	0	NA	NA
D4_08_31	pond D4 in day 15	41114354	0	NA	NA
D4_09_15	pond D4 in day 30	19078318	0	NA	NA
D4_09_20	pond D4 in day 35	31494206	0	NA	NA
D4_09_23	pond D4 in day 38	24115278	0	NA	NA
D4_09_26	pond D4 in day 41	30974392	0	NA	NA
D4_09_28	pond D4 in day 43	26809802	0	NA	NA
D4_09_30	pond D4 in day 45	24897454	0	NA	NA
D4_10_04	pond D4 in day 49	25928872	796	MexF, THIN-B beta-lactamase, OXA-12, LRA-18, mexW, mexK, Rm3 beta-lactamase, OXA-724	0.784684
D4_10_12	pond D4 in day 57	28725886	1541	MexE, MexF, ceoB, mexW, Rm3 beta-lactamase, MuxB	0.529737
D8_08_17	pond D8 in day 1	30981336	0	NA	NA
D8_08_23	pond D8 in day 7	33704408	108	OXA-12, cphA4, MCR-7.1, OXA-724	0.606322
D8_08_31	pond D8 in day 15	41503940	2304	MexF, APH(3'')-Ib, APH(6)-Id, ceoB	0.456362
D8_09_15	pond D8 in day 30	35742076	0	NA	NA
D8_09_20	pond D8 in day 35	36240058	0	NA	NA
D8_09_23	pond D8 in day 38	27170184	11	APH(3'')-Ib	0.756184
D8_09_26	pond D8 in day 41	29350524	6	APH(6)-Id	0.849367
D8_09_28	pond D8 in day 43	28900326	0	NA	NA
D8_09_30	pond D8 in day 45	28907394	0	NA	NA
D8_10_04	pond D8 in day 49	31243788	979	MexF, CGB-1 beta-lactamase, THIN-B beta-lactamase, OXA-12, ceoB, Rm3 beta-lactamase, OXA-724	0.754213
D8_10_12	pond D8 in day 57	29086320	970	MexF, CGB-1 beta-lactamase, APH(3'')-Ib, APH(6)-Id, ceoB, mexK	0.673759
E1_08_17	pond E1 in day 1	31877372	0	NA	NA
E1_08_23	pond E1 in day 7	26495790	0	NA	NA
E1_08_31	pond E1 in day 15	30805592	0	NA	NA
E1_09_15	pond E1 in day 30	28690130	0	NA	NA
E1_09_20	pond E1 in day 35	33166048	0	NA	NA
E1_09_23	pond E1 in day 38	29907722	0	NA	NA
E1_09_26	pond E1 in day 41	28710314	0	NA	NA
E1_09_28	pond E1 in day 43	28696406	0	NA	NA
E1_09_30	pond E1 in day 45	29453576	0	NA	NA
E1_10_04	pond E1 in day 49	31296014	0	NA	NA
E1_10_12	pond E1 in day 57	29320810	0	NA	NA
H1_08_17	pond H1 in day 1	34556180	0	NA	NA
H1_08_23	pond H1 in day 7	34478380	62	ceoB	0.895973
H1_08_31	pond H1 in day 15	29590052	0	NA	NA
H1_09_15	pond H1 in day 30	36435170	0	NA	NA
H1_09_20	pond H1 in day 35	33655458	0	NA	NA
H1_09_23	pond H1 in day 38	30671256	0	NA	NA
H1_09_26	pond H1 in day 41	27395104	0	NA	NA
H1_09_28	pond H1 in day 43	29562560	0	NA	NA
H1_09_30	pond H1 in day 45	29253914	0	NA	NA
H1_10_04	pond H1 in day 49	33849356	0	NA	NA
H1_10_12	pond H1 in day 57	28940690	0	NA	NA
