# Supplementary material for: A Glyphosate-Based Herbicide Cross-Selects for Antibiotic Resistance Genes in Bacterioplankton Communities
Source: mSystems. 2022 Mar 10;7(2):e01482-21. doi: 10.1128/msystems.01482-21 (PMC9040730; doi:10.1128/msystems.01482-21)
Supplement: TABLE S3 [file msystems.01482-21-st003.xlsx]

## Sheet: Sheet1
MAG id	NCBI BioSample accession	Genome size (bp)	Percent completion	Percent redundancy	Taxonomy (k = kingdom, p = phylum, c = class, o = order, f = family, g = genus, s = species)	Predicted EPSPS amino acid sequence	EPSPS putative classification	Number of plasmidial contigs (70% probability)	Plasmidial contigs with ARGs (RGI strict hits)	Total ARGs in MAG (RGI strict hits)
C1_MAG_00001	SAMN21888747	2865274	100	0	k__Bacteria;p__Proteobacteria;c__Alphaproteobacteria;o__Sphingomonadales	MHSTQPRPANFRSQGPLRGTVKVPGDKSISHRSLMLSALAVGESRISGLLEGEDVLATAAAMRAMGASIERTGEGCWTVHGVGVGGLMQPASALDMGNSGTSTRLLMGLVASHRLTATFIGDASLSKRPMGRVIDPLSQMGAEFTASPGGTLPLMVRGLVPAVPISYRLPVASAQVKSAVLLAGLNTPGITEVIEPVPTRDHSERMLRGFGADLTVEVDADGVRHIRLVGEAELKPQTIEVPGDPSSAAFPIVAALITPGSEVTVTHVGMNPTRTGIYKMLQAMGADLTYSNEREVGGEPVADITARHSALRGIEVPAEVAPSMIDEFPVFFVAACMAQGQTITSGLDELRVKESDRLALMAAGLKAIGAQVEEREDGLVIQGTGGEPLEGGATINSAL…	resistant	11	0	0
C1_MAG_00004	SAMN21888748	2975196	99.2806	0.719424	k__Bacteria;p__Cyanobacteria;c__Chroococcales;o__Chroococcales;f__Cyanobium	VTLPGGGSLGGTVRVPGDKSISHRALLFGAIAEGETRIEGLLPAEDPLSTAACLRAMGVTVSEIRAGEPVTVQGVGLDGFAEPGDVLDCGNSGTTMRLMLGLLAGRVGRHFVLTGDGSLRGRPMRRVGAPLAQMGAVIHGRKEGNFAPLAVQGQALVGTTIRTPVASAQVKSAILLAALTANGPTTVIEPVQSRDHSERMLRAFGADLVVGGEGNTTVTLTPGNTLRGQQVIVPGDISSAAFWLVAGAITPGAALTVENVGLNPSRTGILEVLEQMGAPITIVNQRDVAGEPVGDLKVSHGPLKAFEIGAAIMPRLVDEIPVLAVAACCAEGVSRITGAEELRVKETDRLAVMARQLGAMGARIDEFDDGMTITGSTPLHGATVDSETDHRVAMSLAVA…	resistant	56	0	0
C1_MAG_00006	SAMN21888749	4357056	99.2806	0.719424	k__Bacteria;p__Proteobacteria;c__Betaproteobacteria;o__Burkholderiales;f__Oxalobacteraceae	MNQAIKQYPPYLDLQPVMSVQGTVRLPGSKSISNRTLLLAALAEGETLIKDLLASDDTLVMLNALQKLGVHWEQQGSSQDYLVKGCAAAFPQHHADLFMGNAGTAIRPLVAALAVLGGDYTIHGVPRMHERPIGDLVDALNQAGAQIAYTGQAGYPPLHIQRGHIHAQRLQVKGNVSSQFLTALLMAAPLMAKTYDVRIEVLGELISKPYIEITLNLMQRFGVTVEREGWQAFVIRKGQRYVSPGVIHVEGDASSASYFLAAGAIAGGPVRVEGVGRDSIQGDIRFAEALEKMGAVITRGENWIEARSGGVLQAIDMDFNHIPDAAMTIAIAALYANGSTTLRNIASWRVKETDRLSAMATELRKLGAQVEEGADYMTVTPPAQIQPASIATYDDHRMA…	sensitive	5	0	2
C1_MAG_00008	SAMN21888750	6550573	100	1.43885	k__Bacteria;p__Proteobacteria;c__Alphaproteobacteria;o__Rhodospirillales;f__Acetobacteraceae	MQELAPSAHQAPIARPPLAKPMKAAAPSSPLRGTITVPGDKSISHRALMFGALAVGTTDITGLLEGEDVLRTAAAMRALGATVDNLGQGHWRVAGRGIGGLVEPADVLDMGNSGTAARLLCGLLAGHPIFAVMTGDASLRKRPMKRVTDPLSATGARFTTRAGGRLPLAVEGAADPLSLDYVVPVPSAQVKSACLLAGLCARGVTRVVEAEATRDHTENMLRHFGAVVDVQVEGHGRVIELLGQPELFAAPVVVPGDPSSAAFPAIAALLVPGSEVTIQGVGMNPLRAGIFLTLKEMGADITEVNARIEGGEPVADLVIRASALRGVDVPALRAPSMIDEYPVLSVAAAIASGTTRMRGLKELRVKESDRLAATAAMLVANGARVEIDGDDLIVHGAGG…	resistant	7	0	0
C1_MAG_00009	SAMN21888751	3904780	98.5612	0	k__Bacteria;p__Bacteroidetes;c__Sphingobacteriia;o__Sphingobacteriales	MKYKITKRDKKLVGTVTLEGSKSITNRVIIIKALCHEFFEINNFSISEDSETLVELLNSTERVLDARDGGTTFRFLTAFLAVHEGDVILTGSERLQKRPVGPLVDALRSLGAEIDYTDEEGYPPLRIRGKKLKGNRIEIDAAVSSQFVSALLLIAPLLKDGLIVRMKGEPVSRPYIQMTLSVMKHFGIHHEWTQSVISIPHQEYVGRKYNVEGDWTAASYYYAMAALADEVDLKVMGLNKFSYQGDFAIAGLMSQFGVTTTHIEGGIHLTKNENQTRSVEVDFRDYPDLAQSLLVCAAAKGITVKARGMETLEIKETNRIEALDKELQKIGLKIIPLGATWNLGARPNTPLTEPLEIATYKDHRMAMAFTPLALTFSEVIVDDPAVVTKSYAGFWEDIA…	sensitive	0	0	1
C1_MAG_00011	SAMN21888752	6398453	98.5612	0.719424	k__Bacteria;p__Bacteroidetes;c__Sphingobacteriia;o__Sphingobacteriales;f__Chitinophagaceae	LIVTIQPSELKGTITAPASKSSMQRACAAALIRSGKTTIINPGISNDDKAALQMIQDLGAIVSEDEGIIQVSSKGMIGQNGAEKLTVNCGESGLGIRMFTPIAALATIPITINGKGSLLTRPMDFFDTILPQLAVSIQSQEGRLPLHIHGPLQPKDITVDGSLSSQFLTGLLFAFAVATETLVTITVTDLKSKPYIDLSLKVLSDFGYQIDNQDYERFLIYPPNNNNQNTSITYQVEGDWSGAAFLLVAGAVAGNITVKGLDVFSTQADKAILKALIDSGANISIQAEQIDISMPSVGATGLVPFHFDATDCPDLFPPLVALAANCKGKSVIEGVNRLAHKESNRGLTLQEEFGKLGINIELQDDLMIIKGGTGILEGVTYSHHDHRIAMATAIAGLNA…	unclassified	4	0	1
C1_MAG_00012	SAMN21888753	2031134	97.8417	0	k__Bacteria;p__Bacteroidetes;c__Sphingobacteriia;o__Sphingobacteriales;f__Chitinophagaceae;g__Sediminibacterium	MRTTVYPNTLSGEQVAPASKSSMQRACAAALLHRGTTRILNPGHSNDDLAAIDVIQKLGAIVKNEDASKEKINSTSIIVHSNGVQPIGDTMNCGESGLGIRMFTPIAALSDQSITVEGIGSLLKRPMHFFDTIFPKLGIEIQSQAGYLPIQIKGPLKPANIEVDGSLSSQFLTGLLMAFAATENTNAVIEVQGLKSKPYIDLTLSVLNTFGWKVQHQDYKRFEFLAHPPLADHIDYTVEGDWSGAAFLLVAGAIAGPIVVKGLQLNSTQADKAVMQALKDAGASIDINENAIQIGPAKDKAGSLNAFEFDATHCPDLFPPLVALAAVCSGVTILHGVSRLAHKESDRGLTLQKEFAKLGIRIELNEDRMMVYGGTGIIGAEVFSQHDHRIAMACGVVAL…	sensitive	0	0	0
C1_MAG_00018	SAMN21888754	5360263	97.8417	0.719424	k__Bacteria;p__Bacteroidetes;c__Cytophagia;o__Cytophagales;f__Cytophagaceae	MDKILLRKSTSPLDVKIALASSKSESNRALIINALARDSSENLLNLSTARDTQTMIRLLQSTDQTADVIDAGTTMRFLTAYFTATNQNKIMTGTPRMCERPIGILVDALRTLGADIEYIAKDGFPPLHIKGFSEQKTSEVTIRGDVSSQYISALLMIAPILPQGLTIHLTGDLGSIPYIKMTLEQMRSFGVSYAANWVEKTIKISPSAYQSTVYKIESDWSGASYWYSIVALSAFESTQVELLGLKENSLQGDSDIVKIMNHLGVKSIFTDEGVLLSKIPAETTLNWDFTNCPDLAQTVAVTCAAKGIEATFTGIESLKIKETDRVLALQNELKKFGGDLIEVEKNIKYKVIPNQSVTSNQSPVTIATYDDHRMAMAFAPLAMLMDVTIEEPNVVVKSY…	sensitive	9	0	0
C1_MAG_00023	SAMN21888755	3996478	98.5612	1.43885	k__Bacteria;p__Proteobacteria;c__Betaproteobacteria;o__Burkholderiales;f__Comamonadaceae	MYQIDSLDLPSLQSASGSVRLPGSKSISNRVLLLAALSAGETVVHDLLASDDTAVMLAALKQLGCVVEQSGHTALITGLGGQLLQRSAKLFLGNAGTAMRPLTAALALLGGDFELSGVPRMHERPIGDLVDALRQLGCAIDYLGQDGYPPLRLRPEQSLKLDAPIQVRGDVSSQFLTALLMALPLVAQHRTPTLGTGVSSLPPEGAPQPWGGPAASGDIVIEVVGELISRPYIEITLKLLQRFGIAVRREGWQRFTIPAGSRYQSPGEIYVEGDASSASYFVALGALAAQPGQGITILGLGSSSIQGDIRFVEAAQAMGAAVELSPNQIRVSRGAWPLKAIDLDCNHIPDAAMTLAVMALYADGTSTLRNIASWRVKETERLSAMATELRKLGARVEEG…	sensitive	8	0	1
C1_MAG_00025	SAMN21888756	2664860	97.8417	1.43885	k__Bacteria;p__Bacteroidetes	MSMMAIELPLSKSVVNRVLIAMAAQGKLTQWLLQNPSVVSNGCRDTRLLVDALQGLASGMSEFDFQDAGTPCRLFTAYAAVCAQKPITISGNISLNNRSILPLMDALVAMGAEVEFLEKPGHTPFTIKSGIKNWHDTEINTAVSSQYASALMLMAPLFAGQKRITLQDNTHSQTYIDLTLHVLEQMGIELKVETGTEGKNITILGSYKAISTPLGERMVMEADWSASAFFYPMLLGMGESKTLLLKGLSLSSVQGDAAMAALGKWLGIETETHADGVILRSNVHLKNPWESEKSADKTPPNVDLKNNPDLVPAFVVGCCILKQSLLLEGIHNLRYKECDRIAALQENLAYLDCTLEPMGDEKDDRWLLDTSNRNFPSQMHVETRHDHRIAMAFSTLKPW…	unclassified	1	0	0
C1_MAG_00026	SAMN21888757	7721187	98.5612	2.15827	k__Bacteria;p__Bacteroidetes;c__Sphingobacteriia;o__Sphingobacteriales;f__Saprospiraceae	VEGHTSPHPTILVVGGERQYPSTMYSIRKTNATLSGEITLAGSKSISNRSLIIRALCGENFPITLLANAKDTDLLQSLLASTDTIRDAGAAGTTFRFMTAYLATQPGTQTLTGTERMKQRPIGVLVDALRSLGAHIEYLEQEGYPPLLIGPPDNFGINNKVQIPAGTSSQYISALLMIAPTLPNGLELELVGKIVSRPYIEMTLAQMAYFGVVHEWEGQHIWVAPQQYHARPFVVEADWSAASYYYIMAAFAKDVDLQLNGLFSESLQGDAVLTEIMAHLGVKTTFNDKGIHLSKSDQPLPAVFEYDFLLCPDLAQSIAVVCAGLGVTGRFTGLETLRIKETDRIAALDQELAKVGVKVIEEGVANDGKEYFRIEGKAQMPSPAPEFATYEDHRMAMAF…	sensitive	30	0	0
C1_MAG_00029	SAMN21888758	1658808	96.4029	0.719424	k__Bacteria;p__Proteobacteria;c__Betaproteobacteria;o__Burkholderiales	MSGPATPAAVSFPPQLPLSLRDRAAGSVRVPGSKSYSNRALLLAALAGGTTRIHHLLHSDDTAVMIESLRQLGVLIEAEGPQVLRVHGMDGVLRSSAEPIACFVGNSGLTIRTLLPALVLGLADREGTAVRLHGVARMHERPIADLVEGLRAIGAHIECEAAEGFPPLRLHGRPLDPQAELSVRGNVSSQFLTGLLQIAPGLAKLWDLPEIIVRVEGELISRPYIDLTLALLSMFGAQWREPEPGMFWISPAPNSGRSGLISPGDVTVEGDASSASYFLAAGALGGGPLAVLGVGSQTLQGDVAFAQALSAMGARVSMHADSIVVQAPASGRLQAIDWPCGDIPDAAMTLVPLALYAEGTTHLRGIGSWRVKETDRIAAMATEARKLGAVVAEGPDWLS…	sensitive	0	0	0
C1_MAG_00031	SAMN21888759	2702274	95.6835	0	k__Bacteria;p__Proteobacteria	NA	unclassified	9	0	0
C1_MAG_00033	SAMN21888760	5331647	97.1223	2.15827	k__Bacteria;p__Verrucomicrobia;c__Verrucomicrobiae;o__Verrucomicrobiales;f__Verrucomicrobiaceae	MSDFRVTAISKLHAEFSVPGDKSMSHRAAILGGLSNGVCTIRNFLPSEDCVNTLNAMKALGCQVEILEELPGYGPVNLRIHGQSMKLSPPAAPIDCGNSGTGMRLLAGLLAGQTFTSELFGDASLSSRPMGRITVPLAQMGATIETLGEKPGCAPLRIHPATLAPIHYEMPMASAQVKSAVLLAGMFADGKTSVTQPAVTRDHTERMLASFRVSTRTEGNTISIYGGQVPESCDFTVPGDISSAAFWLVAAAALPGSRLLIKDVGLNPTRTAILKVLTRMGAHMTEIVHQSEGEPIGHIEIHGAALKGTTILESEVPNLIDEIPVIAVAAALAEGTTSIRNARELRVKETDRITTVVDNLRAMGAEVQEFEDGMDIQGGAKLHGAVIDSFGDHRIAMAF…	resistant	6	0	2
C1_MAG_00036	SAMN21888761	3872062	94.2446	0.719424	k__Bacteria;p__Bacteroidetes;c__Sphingobacteriia;o__Sphingobacteriales;f__Chitinophagaceae	MIVTVQPSVLTGTIMAPASKSSMQRACAAALVRKGTSVINNAGISNDDKAALGVIAQLGASWTLEDTTLTVESKGVSAIGNAINCGESGLGIRMFAPLVALNTQPMTIDGQGSLLKRPMDFFDDTLPQLGVVITSNQGKLPLQITGPLVPNNITIDGSLSSQFLTGLLMAYAAADAQDVAINVTDLKSKPYIDLTLKVMADFGLKVPENSQYERFYFSVLPHKNVSEPIHYQVEGDWSGAAFLLVAGALAGNIEVKGLDVFSTQADKAILQALMDCGCKLSIQESVIEIGYAPLKAFHFNATDCPDLFPPLVALAAYCEGTSVIEGVTRLTHKESNRALTLQEEFGKLGIEIVLQEDLMLVKGGTGVQGAVTHSHHDHRIAMACAVAALKASGNVVIEE…	sensitive	11	0	0
C1_MAG_00038	SAMN21888762	3462678	99.2806	5.7554	k__Bacteria;p__Proteobacteria;c__Betaproteobacteria;o__Burkholderiales;f__Oxalobacteraceae	MKHYPHHIDLKPASRAHGSVALPGSKSISNRMLLLAALAEGTTEIRELLASDDTHVMLMALQKLGVRWTQHGQSRDYAVTGTGGTLPVHSADLFMGNAGTAIRPLTAALAAIGGDYTVHGVARMHERPIGDLVDALNAAGARIDYTGNPGFPPLHIHRGNLHPQRMQVRGNVSSQFLTALLMAGPLMARHQPLTIEVVGELISKPYIEITLNLLSRFGIAVERDGWSSFTLAPAQTYRSPGTIHVEGDASSASYFLAAGAIAGGPVRVEGVGRGSIQGDVRFVEALQQMGAEVALGENWIEARANGPLKAIDADFNHIPDAAMTIAVAALYADGTSTLRNIASWRVKETDRLAAMATELRKLGALVEEGADYLRVTPPIVLEPAAIDTYDDHRMAMCFS…	sensitive	4	1	2
C1_MAG_00039	SAMN21888763	6501613	93.5252	1.43885	k__Bacteria;p__Verrucomicrobia;c__Verrucomicrobiae;o__Verrucomicrobiales;f__Verrucomicrobiaceae	MAILKVRKLKSFPAEISVPGDKSISHRAAMFAGMANGTTIIEGFLPSEDCLCSVKAMQAMGAIVEPLEELEGVGLVKLAITGTGPKLKAPSGPIDCGNSGTTIRLLSGILAGQDFTTEMFGDASLSKRPMKRVADPLRLMGAKVEGQGEKICAPLKVTGGNLNAIQYTLPMASAQVKSAILLAGMFAPGKTTVIEPVATRNHTERIMSHFGVKWLRDGHAVSVYGGQVPRATDIIVPGDISSAAFWLVAAAASPGQQITLKNVGLNATRTGILSVLLRMGAEITSYESSSDGEPRGNIVVKGGELNGTVIGGAEIPNVIDELPILAVAAALARGNTLIKDAQELRVKETDRIAAVAENLRRMGVEVMEYPDGMEIVGGAKLKGATISTYHDHRIAMAFA…	resistant	57	0	2
C1_MAG_00042	SAMN21888764	4825613	93.5252	4.31655	k__Bacteria;p__Verrucomicrobia;c__Verrucomicrobiae;o__Verrucomicrobiales	MPLPDLIEIIPPAGSPSVSAITIPGSKSITNRALILAAMASGPVTLRGALWSEDTQMMTGCLRTMGFPVEVLPDPAEEANRILRIEGSGGTIPRAGTAADPLELFVGNAGTAARFLAALCCLGRGAYRLAGVPRMHERPQAGLLAALRTLGYRVDSPNDRLPAVLHGIGPRGARCEVSVAESSQFASALLMPSRLAGWEIGVTGANPDEMPYVEMTRRLMETFPHGGGEFQVEPDASSGSYFWAAAHLLGRDRISVNHWPDSGWQVDARYPQFLDLPAEVSRERDLGDSIMTAIAVAPLAGRTVRFTDLGRLRVQECERVAALRTELTRCGARVTESGDTLTVEPSVLHGAEIETYDDHRMAMCFATLGLKVPGIRLRHPGCVRKTFPNFFRKLAAPAP…	sensitive	12	0	1
C1_MAG_00043	SAMN21888765	4064063	89.9281	0.719424	k__Bacteria;p__Proteobacteria;c__Betaproteobacteria;o__Burkholderiales;f__Oxalobacteraceae	MKHYPHHIDLKPASSAHGTVRLPGSKSISNRILLLAALAKGTTEVKELLASDDTHVMLMALQKLGVKWHQHDVSHDYAIEGAAGNFPVHAADLFMGNAGTAIRPLTAALAAIGGDYTIHGVARMHERPIGDLVDALNAVGARIDYTGNAGFPPLHIHRGHLRPRHMQVRGNVSSQFLTALLMASPLIAREQQLDIEVIGDLISKPYIEITLNLMRRFGVEVERDGWSVFKIAAGQQYQSPGTIHVEGDASSASYFLAAGAIAGGPVRVEGVGKTSIQGDVRFVEALEQMGAQITMGENWIEVSAKGPLKAIDADFNHIPDAAMTIAVAALYADGTSMLRNIASWRVKETDRLSAMATELRKLGALVEEGQDYLRVTPPIVLQPATIDTYDDHRMAMCFS…	sensitive	113	0	2
C1_MAG_00044	SAMN21888766	3833755	88.4892	0.719424	k__Bacteria;p__Proteobacteria;c__Betaproteobacteria;o__Burkholderiales;f__Comamonadaceae	MFSTAFLDLPPLQGASGTVNLPGSKSISNRVLLLSALCQGTTVVHDLLDSDDTRVMLAALRQLGCGVDVAGTTVTVNGLGGRVWPAEAIEFFMGNAGTAMRPLTAALAVQGGDFTLKGVPRMHERPIGDLVDALRELGCTIDYLGKAGFPPLRIGQPQLQLDKPIPVRGDVSSQFLTALLMALPLAATDRAITIEVIGELISKPYIEITLNLLARYGIAVERQGWERFVIPAGSRYQSPGSIHVEADASSASYFIALGAIAQGKGIRIQGVGADSIQGDIRFMDAAAQMGAHITSGPNWLEIQRGAWPLKGITLDCNHIPDAAMTLAVMALYADGPTTLRNIASWRVKETDRIVAMAAESRKLGATVEEGPDWITIHPLPEGKWQHASIHTYDDHRVAM…	sensitive	25	0	1
C1_MAG_00045	SAMN21888767	3486936	88.4892	1.43885	k__Bacteria;p__Proteobacteria	VTLNVESGFLATPIVLPASKSHANRFLILAARRGAGTRIRQLPESDDVQLLLRALRDIGLDVRGEMDVVFHNSFPACETASDQTLVLNVGEGGTTARFLAALVSKGRRSYILRTTGRLALRPWAELLDVLKNAGAEVRWQGNDLTIKGPVDVTRLPKEISAARSTQFASALRLAFAIDGYHVTPTMLSSSRPYWDMTEESAVAIEAGDVNVPLDWSSAAYPLVFAAVAKQKLILPGLVPDGQADRAVYDLLASRGAAKFLADGIYGQGLGDRRPLQMSVLACPDLVPALAFLAAHLEGVSELSGVDVLRHKESDRLAAVIALLQQCGVAVEHDEKEDVLKITGGIQSGPWDLQVPADHRLVMTAALFLRAHNGGRLPHPDAVRKSFPNFFNLFS	unclassified	56	0	0
C1_MAG_00046	SAMN21888768	3778426	87.0504	0	k__Bacteria;p__Proteobacteria;c__Betaproteobacteria;o__Burkholderiales;f__Comamonadaceae	MFSTAFLDLPALQGASGTVTLPGSKSISNRVLLLSALCQGTTVVHDLLDSDDTQVMLAALRHLGCGVDVQGTTVTINGLGGRAWPTEAIEFFMGNAGTAMRPLTAALAVQGGDFTLKGVPRMHERPIGDLVDALRELGCTIDYLGNTGYPPLRIGQPQLQLDKPIPVRGDVSSQFLTALLMALPLAATDRAITIEVIGELISKPYIEITLNLLARYGIQVERQGWEKFVIPAGSRYQSPGTIHVEADASSASYFIALGAIAKGDGIRIQGVGADSIQGDIRFMDAAAQMGANIISGPNWLEIQRGAWPLKGITLDCNHIPDAAMTLAVMALYADGPTTLRNIASWRVKETDRIAAMATESRKLGATVEEGPDWITIHPLPQGQWQRASIHTYDDHRVAM…	sensitive	14	0	1
C1_MAG_00047	SAMN21888769	2520768	93.5252	6.47482	k__Bacteria;p__Actinobacteria;c__Actinobacteria;o__Actinomycetales;f__Microbacteriaceae	MTSLHPYWPAPQGQNISATVALPGSKSLTNRELLLSAIASEPTLLIAPLVSRDSQLMISALESLGIEFEWQGNDLLVTPKPLMGPATIDCGLAGTVMRFVPPLSMLATGEIAFDGDEGARRRPMQTTIDSIRALGIEVTAESDSLPFKVHGTGKVLGGELAIDASSSSQFVSGLLLVAAKFEQGLTLRHTGEELPSLPHIEMTLETLRQRGVDAKTIDERTWRVEPGFISGGRKVIEPDLSNAGPFLAAAMVAGGSVRIPNWPKVTTQVGAEFERILPMMGAKCVLEGDVMTISGDGKIHGIDIDLSIGGELAPVIAVLAALADSPSRITGIAHLRGHETDRLSALTNELNNLGGDVSELEDGLEIRPAKLSGGKWQSYEDHRMATAGAILGLRIPGIE…	sensitive	90	0	0
C1_MAG_00048	SAMN21888770	2726274	93.5252	6.47482	k__Bacteria;p__Planctomycetes;c__Planctomycetia;o__Planctomycetales;f__Planctomycetaceae	MQHGGNAPLVVPRATGPVIGDVHPPGSKSLTQRWLLLAALAEGESTIENALRSDDVEALTQGLRTLGARIRWAGADTLVVQGVGGRFPGGGALDGREGGTPARFLMAAACMATKPSTLDGSSRLRKRPMRDGAELLSALGAKVARTGTDELPLSITPADAFVRGGVVTVDRPASSQFLSAVALIAPWMKKGLQVQVRGGMPSDSYVDLTVQCLVSRGVRASWDSAAGVLQVSPGALQAFRVRVEPDASSASYGFALAAVTPGSCVRVPGLLATSAQPDVAVATALAGLGAHMHADTDGLSVRFGGSLHGGSIDAERWPDGSLAVMAAAATSIEPIEIRGLATLAQKESDRIETMRAWLVDLGVRVERGEDWVRIQGPPRTGATAMVATQRDHRIAMSAA…	sensitive	22	0	1
C1_MAG_00049	SAMN21888771	2709801	87.0504	0.719424	k__Bacteria;p__Proteobacteria;c__Alphaproteobacteria;o__Sphingomonadales	NA	unclassified	0	0	0
C1_MAG_00050	SAMN21888772	5487486	85.6115	0	k__Bacteria;p__Proteobacteria;c__Alphaproteobacteria;o__Rhodospirillales;f__Rhodospirillaceae;g__Azospirillum	MSQVKPLRSSFSGPLVGTVRVPGDKSISHRSLMLGAIAVGETVIHGLLEGEDVLHTAAAMRLLGAQADRDSDGVWRVRGVGLGALQEPAQVLDMGNSGTAARLLMGLVAAHPITCVFTGDASLNKRPMARVTKPLEQMGARFVGRSGGRLPLTVVGSDQLVPITYRLPVASAQVKSAILLAGLNTPGTTTVIEAEPTRDHTETMLRHFGATVTTERQEDGALAVTVTGQPELTGRSIHVPADPSSAAFPLVAALLRPGSEIVLKDVGMNPRRTGLYDTLIEMGADITFENQRDEAGEPVADLRVKHSRLRGVVVPADRAPSMIDEYPVLAAAAACAEGTTVMLGLKELRVKESDRLAMVADGLAACGVSREVGADDSLTVHGTGEPPKGGALIATAMDH…	resistant	53	1	1
C1_MAG_00051	SAMN21888773	3842240	87.7698	2.15827	k__Bacteria;p__Bacteroidetes;c__Sphingobacteriia;o__Sphingobacteriales;f__Saprospiraceae	MNYKLQFSSNILNGEVTLAGSKSISNRVLIIQALCNTDFNINALANANDTELLANLLQSNDEVLDAGPAGTTFRFMTAYLTLFGGNRILTGSERMKQRPIKVLVDACRKLGATIHYLENEGFPPLNIVSGTITGGKQLAIPANTSSQYISALLLIAPILPGGLSLELTGKIVSRPYIEMTLGLMQYFGVSHKWENQVIVIDEQAYQAKPFIVEADWSAASYYYSLAALSEQADICLNGLFENSLQGDSALITIFESFGVKTHFTERGIRLIKDQAVIPDTFHYDFILCPDLAQTLAVVCAALGTKGYFSGLETLRIKETDRIQALENEISKGGCHISLFSTDAITGKEVYEVSGKFESSDLPIFKTYEDHRMAMAFAPLALLLPIEIEEPMVVIKSYPD…	sensitive	69	0	0
C1_MAG_00052	SAMN21888774	4613471	86.3309	0.719424	k__Bacteria;p__Proteobacteria;c__Gammaproteobacteria;o__Aeromonadales;f__Aeromonadaceae;g__Aeromonas;s__Aeromonas_veronii	MNSLRLEPISRVAGEVNLPGSKSVSNRALLLAALARGTTRLTNLLDSDDIRHMLAALTQLGVKYKLSADKTECTVQGLGRSFAVKEPVNLFLGNAGTAMRPLCAALCLGSGEYTLGGEPRMEERPIGHLVDALREAGAHIQYLKHDGYPPLVVDAKGLWGGDVHVDGSVSSQFLTAFLMAAPMAAGDTRIHIKGELVSKPYIDITLHIMKQFGVVIEHDNYKLFYIKGNQTYISPGDFLVEGDASSASYFLAAGAIKGKVRVTGIGKHSIQGDIHFADVLEKMGARITWGDDFIEAEQAPLHGVDMDMNHIPDAAMTIAVAALFAEGPTSIRNIYNWRVKETDRLHAMATELRKLGVEVEEGHDFITVTPPTQLKHAEIDTYNDHRIAMCFSLVALSDT…	sensitive	1	0	5
C1_MAG_00054	SAMN21888775	3627059	84.8921	0.719424	k__Bacteria;p__Proteobacteria;c__Betaproteobacteria;o__Neisseriales;f__Neisseriaceae	MEQLHLQPIGPLAGLIKLPGSKSISNRTLLLAALAAGSTLVRDLLDSDDIRRMLEALATLGVRVEQQGDSRDFLVHGTGGAFSVKDADLFLGNAGTAFRPLTAALALMQGRYHLHGVPRMHERPIGDLVDALRVAGADIDYLGNDGYPPLQIKPASLNAGQVIPVKGNVSSQFLTALLMALPLTGEDVTIEVVGELISKPYIEITLNLMARFGVQVQRDGWQRFTIARGQRYTSPGDIHVEGDASSASYFLAAGALAGGPVRVEGVGRSSIQGDVKFADALALMGARITMGDNWIEASAPAGGLQAIDVDLNHIPDAAMTIAVAALAANGTTTIRNVESWRVKETDRLAAMATELRKVGASVVETQDSISVTPPAQLIANAEIDTYDDHRMAMCFSLVA…	sensitive	1	0	2
C1_MAG_00057	SAMN21888776	4080027	85.6115	2.8777	k__Bacteria;p__Proteobacteria;c__Alphaproteobacteria;o__Rhodobacterales;f__Rhodobacteraceae	MSAHGEAQPMTARKSPALKGGAEVPGDKSISHRALIFGAMAVGETRVTGLLEGQDVLDTAKAMRAFGATVTRHALGEWSVQGVGVGGFQEPADVIDCGNSGTGVRLIMGTMATTPITATFTGDASLRKRPMGRVTDPLSLFGTRAYGRQGGRLPMTVVGAANPVPVRYALPVASAQVKSAVLLAGLNAPGQTVVIEREPTRDHSERMLLGFGAELTVEKTAEGNVITLTGRPELRPQTVAVPRDPSSAAFPVCAALIVEGSDIFVPGVSQNLTRNGLYLTLVEMGADIEFQNPREEGGEPVADLRVRFSPNLKGIEVPEERAPSMIDEYPILSVVASFAEGTTIMRGVKELRVKESDRIDAMARGLEACGVKVEEDEDTLIVHGLGAGGVPGGATCATH…	resistant	38	0	0
C1_MAG_00058	SAMN21888777	1550282	84.1727	1.43885	k__Bacteria;p__Bacteroidetes	MIYQVRKPQSPISHLQIQLPGSKSETNRLLIIQHFLQQSLDFKNASESDDSFILEKALKFESSTIQVGKAGTAMRFLTALLSITPGEWIIEGDDRMHERPIEGLVECLRELGADIEYTENEGFPPLKIKGKPLDGGVVQLENPLSSQYVSALMLVAPYMKNGLTIELFGDVVSQPYITMTSGLLWDFGVEVQFSGKKIIIPPCKYEYKPHNVESDWSAAGYWYALNSFLSFPELELSTLRLVSFQGDKKIVELYKNFGIETRFGKDRVVLCNYHQVSNYFKHDFKDEPDQVQTFVCLAAAHRIKARFSGLQTLFIKETNRVDALQKELKKFNVEMNETTPGFFELQYGEIPDKSIPIRISTYQDHRMAMAFSVWAAAGYCIEIEDPEVVTKSYPHFWDD…	unclassified	3	0	0
C1_MAG_00060	SAMN21888778	4515140	87.7698	5.7554	k__Bacteria;p__Proteobacteria;c__Gammaproteobacteria	MKTLTLNKINGVQGTVHLPGSKSISNRVLLLAALAQGETRISNLLHSDDIEHMLNALTELGVSFQLSDCKSQCVVQGLGGLFQHPEPLELFLGNAGTAMRPLTAALAASNVDVTLTGEPRMYERPIGHLVDALRQLGADIDYLQQDGFPPLHIRGKALQAGRISIDGSISSQFLTAVLMIAPLLPADSEIDIVGDLVSKPYIDITLALMSRFGVSVDNQQYQKFIIRGQQQYQSPGHWLVEGDASSASYFLAAAAIGGSIKVTGIGKHAVQGDIRFADALEAMGATVEWGDDYISVTRNQLNGIDRDYNAIPDAAMTIATTALFAKGPTLIRNVYNWRVKETDRLHAMATELRKVGAEVEEGDDYIKVTPPAVIKHASIATYNDHRMAMCFSMLAFADC…	sensitive	59	1	2
C1_MAG_00061	SAMN21888779	5804248	84.8921	2.8777	k__Bacteria;p__Verrucomicrobia;c__Verrucomicrobiae;o__Verrucomicrobiales;f__Verrucomicrobiaceae	MARPIATELSVPGDRSIAHRALLLAALSNGPCRLSGFLPSAECLTTLEACRAFGAEITECPVERGEGDVVEENEPAGLTRLLVNGVRMRLSEPPGPVDCGSHATPLALLMGVFAGQPFRTQLIADSKGAEAAQPIIDLLQAMGVRVSASGPVNERTYTVHGTRALHAVSGRIPAPSARIKGAGLFAGMFASGRTQLSEPVSTRDHTERMMQYFMVKTLQSRGTVSIHGGQVPESRDFHIPGDISSAAVWITTAAMQPGADLVVRDVGLNESRTAFLRVLVRMEAQIGESVQEWRFGEPWGHVTVRGMPLKATEIMPDESTVMLDELPLLAAAAAVAEGQTVIRAFPGSPAAALLPAIAANLNRIGVVVETGPAICRITGNGFRAPLQSGVISAGGDPRL…	unclassified	128	0	2
C1_MAG_00064	SAMN21888781	2660907	80.5755	1.43885	k__Bacteria;p__Proteobacteria;c__Betaproteobacteria;o__Burkholderiales;f__Comamonadaceae	NA	unclassified	0	0	0
C1_MAG_00065	SAMN21888782	2673836	85.6115	7.91367	k__Bacteria;p__Proteobacteria;c__Alphaproteobacteria;o__Sphingomonadales	NA	unclassified	19	0	0
C1_MAG_00066	SAMN21888783	2028447	75.5396	0	k__Bacteria;p__Proteobacteria;c__Betaproteobacteria;o__Burkholderiales;f__Burkholderiaceae	MASPAIQIGPFQGAKGEITLPGSKSISNRVLLLAALANGVTTLKQLLDADDTQVMRNALRQLGIHIEDQGLDSMVRGCGGLFPSKEADLFMGNAGTAIRPLTAALVMQEGNYRLSGVPRMHERPIGDLVDGLKQVGAQIDYEKEVGYPPLLIHKSKLNLPHVIRVKGDVSSQFLTALLMALPLIARQTIRIEVIGELISRPYIDITTKLMARFGVVVSCPDENSFVISPTQSGAVYTSPKTFYVEGDASSASYFLAAGVLGQGPVRVLGIGKTSIQGDIAFADAIEKMGAVVERGDNYLQTSGVRDGQLSGITIDCTAIPDAAMTLAVMALFAKGKTRLEKIASWRVKETDRIAAMAKELRKLGATVIEGPDFIEIEPLDQKDWQSPVGGIDTYDDHRM…	sensitive	19	0	1
C1_MAG_00067	SAMN21888784	3571564	77.6978	2.15827	k__Bacteria;p__Proteobacteria;c__Alphaproteobacteria;o__Rhizobiales	MIFGLLAIGETTVTGLLEGEDVMRTAAAARALGATVHHDGPGSWRVRGVGVGGLREPAGVLDFGNAGTGSRLMMGVCGSHPITTTFDGDASLRKRPMRRILDPLALMGTVIVAQEEGGRVPLTLRGPQEALPITYRTPVASAQIKSAVLLAGLAAPGETTVIETEATRDHTEKMLIHFGAEVTVSPEGEHGRRIVLKGQPELQAAPIVVPADPSSAAFPLVAALIVPGSDVLIESVMTNPLRSGLLTTLREMGADITVESEANEGGEAVATLRVRASGLKGVTVPPERAPSMIDEYPVLAVAASFATGTTRMRGLQELRVKESDRLAAVEAGLKAAGVTCAIEGDDLVVQGSGGAVAGGGTVATHLDHRIAMSFLVMGLATDKPMTVDDGAMIATSFPS…	unclassified	275	0	0
C1_MAG_00068	SAMN21888785	4731322	76.9784	2.15827	k__Bacteria;p__Proteobacteria;c__Alphaproteobacteria;o__Sphingomonadales;f__Sphingomonadaceae;g__Novosphingobium	VHSAETSAPRPRRFFAAGPLTGRIRVPGDKSISHRSIMLGALAVGRTRVTGLLEGEDVMATAAAMRAMGATIDRLETGASGPEWVIDGVGVGGLLQPKQALDMGNSGTSTRLLMGLVASHAITATFIGDASLSKRPMGRVIDPLSQMGADFTAAPSGHGGGRLPLTLRGISPAVPISYRLPVASAQVKSAVLLAGLNTPGITTVIEPVPTRDHSERMLRGFGAELTVEVAPDGTRTIHLVGEAELRPQTIEVPGDPSSAAFFVVAALLVPGSDLVVENVGLNPTRAALFDVLRAMGGQIEELDRRDVGGEPVADLRVRHSALTGIAVDPAVVPSMVDEFPVLFVAAALASGRTVTTGLEELRVKESDRIAVMRAALEQAGATVTETEDGLIIEGTGGDP…	resistant	21	0	1
C1_MAG_00069	SAMN21888786	2038476	76.259	2.15827	k__Bacteria;p__Proteobacteria;c__Alphaproteobacteria	METLFIPSFKAPARGTVTVPGSKSINNRALLLAALAQGQSILTGALDSDDTRIFASCLNALGFEVAHDPAASTFTVAGCGGQLPAPKGGAADLFVGNAGTAARFLLALSALGLAPVRFDGVAAMRKRPMGDLLDVLIAQGAKISFEGAQDHFPLSLLGSGLPGGRLELDPQRSSQQVSAALMVAAFAKADTDLVLTGPIVSEPYIAMTIDMMADWGVVVERPEPQRLHVAAGQFYQAKAHYAVEPDASSASYFFAAAAVTGGRVTVPGLSRQALQGDALFVDALAGMGATVEESAAGLTVTGPAQLHGLEINMNAISDTAPTLAAIASNASSPVLITGVEHMRWKETDRVNAMATQLRAMGADLDERQDGLLIRPAKLKPAQVATYDDHRMAMSLAIAG…	sensitive	122	0	0
C1_MAG_00071	SAMN21888787	2808021	75.5396	2.15827	k__Bacteria;p__Proteobacteria	MITLKLTPPAKPISLTCEVLGSKSYTNRALIIAALASGVSKLSLASISSDSEAMTKALRLLGVSITEETGPHGTTLIVEGTGGALNPYHGEINVGPAGTTMRFLTALCAAIPGIDVVLSGSERMHARPIKELVTALRSLGAEIDYLGTEGCPPLRIRSTTHLKGGTIGMNGTVSSQFISAILLTAPLNTNKLVVEIEGEQISQSYIDMTLQSVREFGVSITNDSYTRYTCAPGQTYQPRVMQIEGDASGASYLWGLAAVSQGKATVKNVNPRSAQGDIHFPEVLMRMGCSVSSDERSITVVGPKTLKGIDIDMSNMPDVAQTLAVVAAFAQGKTTMRGLSTLRVKETDRIAALHAELAKVGITSEPGPDYLIVHGGNPHGARIKTYDDHRMAMSCAVLA…	sensitive	279	0	0
C1_MAG_00072	SAMN21888788	3099470	76.259	2.8777	k__Bacteria;p__Proteobacteria;c__Alphaproteobacteria;o__Sphingomonadales	NA	unclassified	71	0	1
C1_MAG_00073	SAMN21888789	3770674	79.1367	5.7554	k__Bacteria;p__Planctomycetes;c__Planctomycetia;o__Planctomycetales;f__Planctomycetaceae	MQPAVPALDMPPCPGPVCGTIRPPGSKSITNRALVCAALARGTSRLSGVLDSQDTRVMAGGLEALGIRLATDWPRGLVEVSGVAGSLPAASARIDCAASGTTMRFLSAVCALGHGTYRLDGTPRMRQRPIDDLLEALRGLGVDAVAESPGGCPPVAIRSRGITGERAVVAGGTSSQFASGLALAAPCAARGLEIEFAGRLVSLPYLEMTRRVMAAFGAACEAVDERTWRIPPGGYTASDYAIEPDASAASYFFAAAAITGGDVTVTGLSRQSMQGDIAFCDALERMGCEVAWDESGGGSTRVRGRAARGIDIDMNAISDTVPTLAVVALFAAGPTTIRNVAHIRDKETDRIGDLARELRRLGAQVAERADGLEITPAPLAPAAVATYEDHRMAMSLALA…	resistant	55	0	0
C1_MAG_00074	SAMN21888790	1132460	74.8201	3.59712	k__Bacteria;p__Actinobacteria;c__Actinobacteria;o__Actinomycetales;f__Streptomycetaceae	NA	unclassified	7	0	0
C1_MAG_00075	SAMN21888791	6030439	72.6619	2.15827	k__Bacteria;p__Bacteroidetes;c__Cytophagia;o__Cytophagales;f__Cytophagaceae;g__Runella	MNSVIVNPPTQPIRTEIRLASSKSESNRALIINALTQFKGQLENISSARDTQTMMRLLQSSDVVADVLDAGTTMRFLTAYFAVTNQHKTMTGTPRMCERPIGILVDALRILGANITYLQNEGYPPTELNGFQYSGQNHLTIRGDVSSQYISALLMIGPMLPDGITLELTGEIGSRPYIEMTLQQMRAFGVTHEANWDAKTIHVPAQHYTPTHYAIESDWSGASYWYSLVALAKDAEVELLGLKENSLQGDSAIVQIMGHMGVKSVFTKRGVLLTKIPAEKAFAWDFTDCPDLAQTVAACAVVAGIEVTMTGIESLKIKETDRVGALQAELPKIGGELVELEQNTKYMVRRKAEMPATPSSTPIIETYDDHRMAMAFAPVGMVFPVEISEPHVVAKSYPS…	sensitive	74	0	1
C1_MAG_00076	SAMN21888792	5707845	76.9784	6.47482	k__Bacteria;p__Verrucomicrobia;c__Verrucomicrobiae;o__Verrucomicrobiales;f__Verrucomicrobiaceae	MSEFRVKSITKLHAEFRVPGDKSMSHRAAMLAGLSNGTCKVTNFLPSEDCLNTLKAMQALGARVEVLEELEGYGPISMKIEGRSMKLEAPTAPIDCGNSGTGMRLLAGLLAPQPFTTELFGDASLSSRPMGRITKPLEQMGAQIETLGEKPGCAPLRIHGKSLTPIIYDMPVASAQVKSAILLAGLFTPGKTTVIQPAETRDHTERMLESFGVRTVREGNAISIDGGQTPESCDFVVPGDISSAAFWLVAAAAIPGSKLLIKDVGLNPTRTAILAVLVRMGARILDVEHQTEGEPIGNLELHGADLQGTTLLPEEIPNLIDEIPVIAVAAALAQGTTTIRNARELRVKETDRIATVVENLRRMGAEVTEFEDGLEIQGGKPLTGAELDSFGDHRIAMAF…	resistant	88	0	1
C1_MAG_00077	SAMN21888793	2546518	74.1007	4.31655	k__Bacteria;p__Proteobacteria;c__Alphaproteobacteria;o__Sphingomonadales;f__Erythrobacteraceae	MTSPKTSHTFSSLGPLKGAISVPGDKSISHRALMFAGLAVGRSRITGLLEGEDVLATASAMRQFGAHVERKGDGTWEVQGVGVGSLLEPKQALEMGNSGTSTRLLMGLVASHAITATFTGDASLSARPMKRVIDPLSQMGASFEASAGGTLPLMLRGASPAVPITYRLPVASAQVKSAILLAGLNTPGITRVIEPVPTRDHTERMLTGFGARLEVGEENGETVIAIHGEADLKPMDVIVPGDPSSAAFFMAAASIVPGSDLTILNVGLNPTRAGLLHVLRQMGAKIEELNAREVGGEPVADLRVRHAPLTGVAVDPAIAPAMIDEFPVLFVAAALASGTTRTRGLEELRVKESDRLAAMAAALTAAGARVEEHEDGLTIHGTGGEPLRGTSNARVKSLL…	resistant	8	0	0
C1_MAG_00078	SAMN21888794	1867033	71.223	2.15827	k__Bacteria;p__Proteobacteria;c__Betaproteobacteria;o__Burkholderiales;f__Burkholderiaceae	MSLQGKEVKQIEIGPFTRAEGRTILPGSKSISNRSLLLAALASGQTTLSNLLDADDTQIMRAALRQLGLTVQDQGETTCLVTGSGGHFPIREADLFMGNAGTAIRPLTAALVMQQGDYRLSGVARMHERPIRDLVDGLRQIGAAISYLGEEGYPPIQIHASSISIPEVVRIRGDVSSQFLTALLMALPLLAKEAIRIEVIGELISRPYIEITLKLMQRFGVHVDIPDAQTFVIPVQPALQKGESVYRSPKNLLVEGDASSASYFLAAGAIGAGPVRVLGVGRDSIQGDVAFADALAQMGASISKGDDWIEASGPASGTLRGITIDCTAIPDAAMTLAIVALFATGETRLNGIASWRVKETDRIAAMATELQKVGAGIEAGSDYLVIRPPLAWQTPAGGI…	resistant	13	0	0
C4_MAG_00008	SAMN21888795	1861907	97.8417	0	k__Bacteria;p__Proteobacteria;c__Gammaproteobacteria;o__Legionellales	MQITIPCAIAPLQAKVCIPGSKSITNRALLLAALAEGGSFLKNVLFSDDTWTLIAVLRELGIVVEIDEDQCAVKIEGCSGRFPQSRATINCRDAGTVARFLLVACANQLGEFQFEGSARLSERPLSDLVHVLRQQGADISSSSLPLVIRHSGGLLGGIINISGDISSQFLSGLLISAPLFKTDVIVNTKNLTSEPYVAMTCAMMRDFGVETVVHDLQWRVKVGGKYRGRHYWIESDFSSASYFFAAAAVTGGKVTILGMVRETSIQGDSEFLAVLEKMGCDVISNDEGITVVGPSQLKGVDVDMQHISDTMMTLAAIAPFADSPTRITNIGNTRMKESDRIAAMANNLRQLNLCVDEEETALTIYPGTPSSGIIKTYHDHRIAMACALIGLKVPGIVID…	unclassified	4	0	1
C4_MAG_00010	SAMN21888796	3314809	97.1223	0	k__Bacteria;p__Proteobacteria;c__Alphaproteobacteria	METLFIPRFNAPARGTITVPGSKSINNRALLLAALAQGQSVLTGALDSDDTRIFASCLNALGFEVSHDPNASTFKVSGCGGHLPAPKGGTADLFVGNAGTAARFLLALSALGLAPVRFDGVAAMRKRPMGDLLEVLEAQGAKISFQGAPGHFPLNLTGSGLPGGRLELDPQRSSQQVSAALMVAPFAKADTELFLTGPIVSEPYIAMTIDMMADWGVHVERPEPQRLQVASGQSYHAKPHYGVEPDASSASYFFAAAAVTGGRVTVPGLSRKALQGDALFVDALASMGASVEESAEGLTVTGPTQLHGLEIDMNAISDTAPTLAAIASNASGPVLITGVEHMRWKETDRVNAMATQLRAMGADLDERLDGLLIRPAKLKAAQVVTYDDHRMAMSLSIAG…	sensitive	25	0	0
C4_MAG_00011	SAMN21888797	3340832	97.1223	0	k__Bacteria;p__Bacteroidetes	MSEPVCIQLPPAKSEAIRALSFDFLDANTAGETALSHKLQLHWPEDMLVMHQALQGLLQGQSILHLKEAGTPARIILALASAFARNTTTLTAADSLERRPFAELIQVLRQWGANISLSASSTGWPMTIQPAELTLTPVTMSMGRSSQFASALALLAFGLQQPLDLQWHDEPVSLSYLALTLSMIQERGLEVNLRPNQLTVQPSRSNPIHSTSVWSSDWSSAAFFAVARMWLPKEQDLLLEGLTLESQHPDRKILDWLADFGLQASQEPDGLRLSRREAALVPPSSYDLKNCPDLVPAFAVFLAVTARQPILLSGVGHLAHKESNRLVAIHQNLQLIGGKLIPEGEDAWLHPCTGPLPSTLNILTAHDHRILMAFAPLSLLGIILQPDDMSCVRKSFPFF…	sensitive	1	0	0
C4_MAG_00013	SAMN21888798	3650414	98.5612	1.43885	k__Bacteria;p__Bacteroidetes;c__Flavobacteriia;o__Flavobacteriales;f__Cryomorphaceae	MNKRIEPFNYKAKIKANSSKSYAQRAFILSLLSNSKSHIFNSDESNDVKAIKKCIHQLGATIIQVENGFEIIPPTQKLNQPIELNVGESGLALRMLGIVATHFSSDIIINGEGTLLKRSQKHLIEVLKQLGLVVSHSDFHLPIHIQGEITNHEIEIDASESSQVLSGLMMTLPRLENDTELTIKNIASLPYFEMTIDIMKQFGIDVNTVLDSSFHIKGNQNYTGCEYEVEGDWSGAANHLVGAAISGEVEMLGLNSSSKQSDKAILNALEQFGARIEIKLEGTNEIIYASKNENNSFDFDITHCPDLFPILAILAAAAMGKSSITGIHRLENKESNRLISVSKMLKVFDIQYNIENDTIEIFGKGTVTGGKIESFNDHRIALAATIGACIADDFIEIDN…	unclassified	10	0	0
C4_MAG_00014	SAMN21888799	2370615	97.1223	0	k__Bacteria;p__Proteobacteria;c__Alphaproteobacteria;o__Rickettsiales	MMLPKTINSQNPYSAKQSPPLTGSLRVPSDKSLSHRALLLAALAHGKSEIRGLLPAGDVLGLAMALQGLGVKISTVPPYCFVESQGLASWREPETVLDMGNSGTATRLLLGLLAACPFSTFLQGDASLQRRPMARVIKPLIEMGAFIHTRSQGRLPLVIQGRQPLRAIRYQLPVASAQVKSALLLAGLFCGSESEIIEPTPTRDHTERALKAMGIKLTTTDFANGGLRHQLQPIGKETLAAQRFDIPADISSAAFPMVAALLIEGSEIILQDVCLNPTRTGLLLCLTEMGANIKQLNPRQIGFEPVADLHICASTLSAITTPASRAASMIDEFPILAMACACARGTSRLTGLAELRVKESDRLQAIAQGLTACGVRVEIDGDDLIIHGEGTAPKGGAPK…	resistant	0	0	1
C4_MAG_00015	SAMN21888800	4080143	98.5612	2.15827	k__Bacteria;p__Verrucomicrobia;c__Opitutae;o__Opitutales;f__Opitutaceae	VSPLPDRLPLQPFVRPCRGEVRLPGSKSLTNRALLLAALSRIPVTLTGALASEDTHLMAEALRRLGVRVEPDDDGTTLRISGQENAWRDGEAELFVGLAGTAARFLTALCAAAPAGTYRLDGVPQMRRRPMRPLIQALRQLGAEIRCPGEEGFFPLEIRARGLAGGRVELDPRESSQLLSALLMVAPLARTPVEIHLTGEVRRPFVDMTAALLTRFGQPAPLWKAPDLIAVPPHPNYAPAGGTCAIEPDATAASYFLALPLVAGGSLALPGLHPPGMGLQGDTQFIRVLERCGLEVSADAAGLRVAARPGRARAASTDFSGFSDTFLTLAALAPLLDGTTRIEGIAHTRQQETDRVAGMARELRRLGQEVREEEGALEITPRPLRPDQTIDTHGDHRFA…	sensitive	10	0	0
C4_MAG_00016	SAMN21888801	1795656	96.4029	0	k__Bacteria;p__Actinobacteria;c__Actinobacteria;o__Actinomycetales	MPELWNAPNRTNPISARVRIPGSKSLTNRWLIMAALSSGECRINHPLQARDTLLMAQALSVLGSSVEIQEDAFVVTPGKTSESVQVDCGLAGTVMRFVPPVAALSSGNVKFDGDPHARVRPMKQIISALRDLDVDITDDGRGTLPFTLAGKGFVPGGSVTIDASDSSQFVSALLLAGCRYDAGVTVIHSGAALPSMPHIDMSVEVLRELGIEVDVDVQDSTRASWKVHPGVPRSFNVTVEPDLSNAAPFLAAALVCGGSVTIPDWPIETTQAGDALVSLLPRLGATVSRDGNDLVVTGGSEITGIDVDLHDVGELTPVIAALCALANGPSTLRGIAHLRGHETDRLAALVTEINKLGGNASETPDGLHIQPAKLHGGQFATYSDHRMAMAGAVLGLAVS…	unclassified	3	0	0
C4_MAG_00017	SAMN21888802	1525279	96.4029	0	k__Bacteria;p__Proteobacteria;c__Alphaproteobacteria	NA	unclassified	0	0	0
C4_MAG_00019	SAMN21888803	4399728	96.4029	0.719424	k__Bacteria;p__Verrucomicrobia;c__Verrucomicrobiae;o__Verrucomicrobiales;f__Verrucomicrobiaceae	MSEFRVKAISNLHAEFSVPGDKSMSHRAAILGGLSNGTCTIRNFLPSEDCINTLNAMRALGATYEILDSLEGYGPVNLRIHGQSMRLSQAAAPIDCGNAGTGMRLLAGLLAGQTFSTELFGDASLSSRPMGRVTIPLGQMGATIETRGEKPGCAPLFIHAAKLQAITYEMPMASAQVKSAVLLAGMFAEGKTTVIQPAETRDHTERMLASFHVSTRHEGNAISIYGGQIPQSCDFTVPGDISSAAFWLVAAAALPGSRLLIKDVGLNPTRTAILKVLSRMGAHMSEIVHHSAGEPIGNIEIHGAALKGTTILIEEVPNLIDEIPVIAVAAALAQGRTIIRNAKELRVKETDRITTVVEGLRAMGAHVDEFEDGMEIEGGQPLHGATIDSCGDHRIAMAF…	resistant	14	0	1
C4_MAG_00020	SAMN21888804	2865212	97.8417	2.15827	k__Bacteria;p__Bacteroidetes	MSMMAIELPLSKSVVNRVLIAMAAQEKLTQWLLQNPSVVSNGCRDTRLLVDALQGLASGMSEFDFQDAGTPCRLFTAYAAVSAQKPITVSGNISLNNRSILPLMDALVAIGAEVEFLEKPGHTPFTIKSGIKNWHDTEINTSVSSQYASALMLMAPLFAGQKRIKLQDNTHSQTYIDLTLHVLEQMGIELKVETGTEGKNITILGSYKAISTPLGERMVMEADWSASAFFYPLLLGIGESKTLFLEGLSLSSVQGDAAMAALGKWLGIETETHADGVILRSSVRLKNLSESEKSADKTPPNVDLKNNPDLVPAFVVGCCILKQSLLLEGIHNLRYKECDRIAALQENLAYLDCTLEPMGDEKDDRWLLDTSNRNFPSQMHVETRHDHRIAMAFSTLKPW…	unclassified	26	0	0
C4_MAG_00023	SAMN21888805	3451066	98.5612	3.59712	k__Bacteria;p__Bacteroidetes;c__Cytophagia;o__Cytophagales;f__Cytophagaceae	LSQICLFPRNKSFQEIIPLPASKSESNRALVINALAGGALSNVSNLAEARDTQTMIRLLAENGDVADVLDAGTTMRFLTAYYAIKGQKKKMTGTPRMCERPIGILVDALRTLGADITYLNQEGYPPMQLNGFTYAGNRHLSIRGDVSSQFISAILMLAPLLPEGLELTITGSLGSKPYVEMTLAQMRHFGIQAEADWNRAVISIPAQKYLVNPFAVESDWSGASYWYSMVALSPFEDASLELLGLKENSLQGDSAIQHIMAEMGVKSTYTGRGFLLTKSKAKPSLAWDFTDCPDLAQTICVVAAAKNIHLTLTGIESLKVKETDRVLALQQELKKIGGQLVEVEKGVKYELSGPNNLASSQVPEFDTYDDHRMAMAFAPLGLITEIVIHEPGVVAKSYP…	sensitive	9	0	0
C4_MAG_00025	SAMN21888806	3239000	96.4029	2.15827	k__Bacteria;p__Proteobacteria;c__Betaproteobacteria;o__Burkholderiales;f__Oxalobacteraceae	MKHYPHHLDLPPAQRTQGVIKLPGSKSISNRILLLAALAEGTTEIKSLLASDDTHVMLMALQKLGVRWVQHGETQDFAVTGTSGTLPVHAADLFMGNAGTAIRPLTAALAAIGGDYTVHGVARMHERPIGDLVDALNAAGARIDYTGNPGFPPLHIQRGHLRPARMQVKGNVSSQFLTALLMASPLIAREQPLTIEVVGELISKPYIEITLNLLARFGIEVARDGWAAFTIPAGQMYQSPSSIHVEGDASSASYFLAAGAIAGGPVRVEGVGKSSIQGDVRFVEALQQMGAEVTLGDNWIEAKSNGALKAIDADFNHIPDAAMTIAVAALFADGTSTLRNIASWRVKETDRLAAMATELRKLGALVDEGEDYLRVTPPIVLQPASIDTYDDHRMAMCFS…	sensitive	26	0	2
C4_MAG_00027	SAMN21888807	2786827	95.6835	2.15827	k__Bacteria;p__Planctomycetes;c__Planctomycetia;o__Planctomycetales;f__Planctomycetaceae	MQHGGNAPLVVPRATGPVIGDLHPPGSKSLTQRWLLLAALADGESTIENALRSDDVEALTQGLRTLGARIRWTGADTLVVQGVGGRFPGGGSLDGREGGTPARFLMAAACMATKPSTLDGSSRLRKRPMQDGADLLAALGARVARTGTDELPLSITPADAFVRGGVVTIDRPASSQFLSAVALIAPWMKQGLQVQVRGGMPSDSYVELTVQCLVSRGVRATWDSVAGVLQVSPGALQAFRVRVEPDASSASYGFALAAVMPGSCVRVPGLLATSAQPDVAVATALAGLGAHMHADTDGLSVRFGGALHGGSIDAERWPDGSLAVMAAAATSIEPIEIRGLATLAQKESDRIETMRAWLVDLGVRVERGEDWVRIQGPPRTGATAMVATQRDHRIAMSAA…	sensitive	10	0	0
C4_MAG_00028	SAMN21888808	3158231	96.4029	2.8777	k__Bacteria;p__Proteobacteria;c__Alphaproteobacteria;o__Sphingomonadales	MNHVAGKPASLCLAASGPLTGDVTVPGDKSISHRSLMLGALAVGETRITGLLEGEDVLATAAAMRAMGAEIERTGAGEWRVHGVGVGGLLQPATALDMGNSGTSTRLLMGLVASHPITATFVGDASLSGRPMGRVITPLSLMGATIAATPGPGRQTLPLTLTGACPAIPLRYTLPVASAQVKSAVLLAGLNTPGETVVIEPIPTRDHSERMLAGFGAQLSVTESPQGRIITIRGEAELKPQTIQVPGDPSSAAFPMVAALIVPGSDIIIRNVGLNPTRAGLVRVLQAMGGRIELLNERTVGGEPVADLHVRHSMLTGIEVPPDGAPSMIDEYPVLFVAAAFAQGRTVMRGIEELRVKESDRIAVMAQGLQACGVQCEELEDGLIVEGRDGDLVPGGATI…	resistant	13	0	0
C4_MAG_00029	SAMN21888809	1673851	93.5252	0	k__Bacteria;p__Proteobacteria;c__Betaproteobacteria;o__Burkholderiales;f__Burkholderiaceae	MASPAIQIGPFQGAKGQITLPGSKSISNRVLLLAALAKGTTTLKQLLDADDTQVMRKALRQLGVKLEDHGLDCIVNGCGGLFPNKEADLFMGNAGTAIRPLTAALVMQQGNYRLSGVPRMHERPIGDLVDGLRQVGAQIDYEKEVGYPPLLIHQSVISIPEAIQVRGDVSSQFLTALLMALPLIARKAVRIEVLGELISRPYIDITTKLMARFGVEVGCPDGNTFVIAPTEAGAVYTSPQTLYVEGDASSASYFLAAGVLGQGPVRVLGVGKTSIQGDIAFADAIEKMGAVVERGDHYLQTSGVRHGQLNGITIDCTAIPDAAMTLAVMALFAKGKTRLEKIASWRVKETDRIAAMAKELRKLGAQVIEGPDFIEIHPLDQLDWQSPVNGIDTYDDHRM…	sensitive	25	0	1
C4_MAG_00031	SAMN21888810	4053606	94.964	2.15827	k__Bacteria;p__Proteobacteria	NA	unclassified	0	0	0
C4_MAG_00032	SAMN21888811	6591471	96.4029	3.59712	k__Bacteria;p__Acidobacteria;c__Acidobacteriia;o__Acidobacteriales	MQVKIQPASAISGAIRLPGDKSISHRYAILASVAEGTSTLRNYSTGADPHSTLNCVETLGIGVERDGTEIKVHGKGLRGYTAPAKTLDVGNSGSTIRMMSGILAAQPFTSRLEGDSSIARRPMKRIITPLELMGAKIAAVDGTYPPIEIQGNADLQAIDYTLPVASAQVKSCVLFAGLYANGTTVTRESHKTRDHSEIALKEFGADIRPQGTTVSITSGAALTGRELLVPGDLSGAAFFLVAAILAKESNLVIYDVGVNPSRTALIDFLVGGGAQIKVLDVRSSGGELIGDLQVRASKFQGGVIEKGVTAALIDEIPVLAVLGAMSEEGLVVRDAGELRVKETDRIATVAENMRRMGIEIETSHDGLRVPGKQQFRAAEVDSFGDHRIAMAFAVASLFA…	unclassified	1	0	0
C4_MAG_00033	SAMN21888812	3486739	98.5612	5.7554	k__Bacteria;p__Bacteroidetes;c__Cytophagia;o__Cytophagales;f__Cytophagaceae	MLQYQPVSGMPTVQLPTSKSVSNRVVVLQYLAKGSFSDLKNLSDAADTQLLLKALADFDSGLTVLNIGHAGTAMRFLTALLALEDFKGVLTGSDRMLHRPIGPLVSALRQLGFAVSSREGHFPPVHFEKCIAAIGNSVSIDGHISSQFISALMMVGPLLPNGLTIHLNTPLTSIPYAQQTALLMEQFGASAIIEEQIITIPKGKYLPQDYVVEADWSAFGYIATCVLLTGKPCFIENLFPTQLQGDFNVLSVFEQLGLSVAFNPQGAEVSKKSDFNLPNTLVVNFSNIPDQAQTIMVLCAALGVHLLATGLHTLKIKETDRVAAVAQELAKFGIVVSYPEEILPETVVEVNGQFAFNQEVINLKSYQDHRMVMAFAPLAVYGNFSFDVPDEVKKSFPTF…	sensitive	1	0	0
C4_MAG_00035	SAMN21888813	3187320	93.5252	0.719424	k__Bacteria	MKLVVTRAQAVSGEIVIPSDKSLTHRSYLLGAIANGPSRIENPLRGEDCESTRHCLEQLGTRFEDDGTFVTVIPATEWSQPTEPLDCGNSGTTMRLLSGLLASRPRTVTMKGDASLSRRPMKRIAKPLNEMGAVVTGETPPLTIQGGQLHGITYHSEVASAQVKSCVLLAGLRAEGKTVLHEPTKSRDHTERMLTAMGASITVDGNAVAIEPSFDLKPFEMRVPGDISSAAFWLVAGALLAEQPLTLIGVNVNPTRTGILDVLNQVGATVVHRNPREENGEPVADLEITRDATKPFVIEGSLVPRLIDEIPVLAVLATQLNGETIIRDARELRVKETDRIGVVSAGLRAMGANVEATEDGFVIQGPTPLKGATIDASGDHRIGMAFAIAGLVADGHTVI…	resistant	0	0	0
C4_MAG_00036	SAMN21888814	3453136	96.4029	4.31655	k__Bacteria;p__Verrucomicrobia;c__Verrucomicrobiae;o__Verrucomicrobiales;f__Verrucomicrobiaceae	MSTLRVKAISSLHAEFSVPGDKSVSHRAAILGGLSNGVCEISNFLPSEDCVNTLKAMRSLGASFDVLEEMEGYGPTKLRIHGRSMKLTAPDAPIDCGNSGTGMRLLAGLLAGQPFTSELFGDASLSSRPMGRITIPLAEMGANLETLGEKPGCAPLRIHGGKLNPITYEMPVASAQVKSAVLLAGLFAEGTTTVIQPAATRDHTERMFAGFRISCRTHGNTISMPGGQMPESCDFTVPGDISSAAFWLVAAAAMDGSRLLIKDVGLNPTRTAILKVLSRMGAHMTEILHSTDGEPIGNIELHGAPLKGTTLLPEEIPNLIDEIPVIAVAAALAEGDTHIRNARELRVKETDRITTTVENLRKMGADVEEFEDGMVIHGGLPLKGAEIDSHGDHRIAMAF…	resistant	22	0	2
C4_MAG_00039	SAMN21888815	3573516	94.2446	2.15827	k__Bacteria;p__Proteobacteria	MMAAQPTQRHPSRSEIARSNSDMMTVKLTPPGTPVSQTFEVLGSKSYTNRSLIIAALASGVSKLSLASTSSDSEAMTKALRLLGVSIEEETGPHGTTLTVEGTGGALNPYHGEINVGPAGTTMRFLTALCAAIPGIDVVLSGSERMHARPIQELVTTLRDLGAEIDYLGTEGCPPLRIRSKAHLKGGTITMNGTVSSQFISAIILTAPLNTNKLTIEIAGDQISKSYIDMTLQSVREFGVSITNESYKRYLCGAGQKYQPRSTQIEGDASGASYLWGLAAVSQGKVTVQNVNPQSAQGDIHFPEVLMRMGCSVSSDSRSITVTGPKTLKGIEIDMSNMPDVAQTLAVIAAFAQGVTTMRGLSTLRVKETDRIAALHTELEKVGIRSEPGPDYLIVHGGT…	sensitive	201	1	1
C4_MAG_00041	SAMN21888816	3906659	92.0863	0.719424	k__Bacteria;p__Bacteroidetes;c__Cytophagia;o__Cytophagales;f__Cytophagaceae	MSILQLRFKELSNSSPILPGSKSESNRALILKLVSGDKIEISNLSKAKDTVTLERFTRNQSEIFDAGDAGTTFRFFTAYMALTGKKGILTGSERMKERPIGILVDALVYLGAEIEYLERKGFPPLKFNGFYSNRKSEIEIDATISSQYISALMMAGPILPNGIKIILKGDTVASWPYLELTWNLMERLGIKGTFNKSWIYIPNQEFQKISLFIESDWSAAAYWYSFLAVLPVGTALSLNGLFENSFQGDSAIQSIYRNWGVSSKFNSGDVLISKEEDIKPDRCFEYDFCNIPDQGQTLIALCAATGVEARFSGLQSLAIKETNRLLAMQTELKKVGVKIEIDEKKGFCYVPGRQNLIEPNLPFKTYNDHRMAMSLSIFSNFFEKGVSIENPEVVEKSYP…	sensitive	16	0	0
C4_MAG_00042	SAMN21888817	2474022	92.8058	1.43885	k__Bacteria;p__Proteobacteria;c__Betaproteobacteria;o__Burkholderiales;f__Oxalobacteraceae	MRHYPQHLDLQPSQRAQGVVKLPGSKSISNRILLLAALAEGTTDIKSLLASDDTHVMLTALQKLGIRWVQHGDSQDFTVTGTAGTLPAPSADLFMGNAGTAIRPLTAALASIGGEYTVHGVARMHERPIGDLVDALNAAGANIGYTGNPGFPPLHIHRGHLRPRHMQVRGNVSSQFLTALLMASPLIAREQPLTIEVVGDLISKPYIEITLNLLARFGIQVERDGWASFTIPADQMYQSPGVIHVEGDASSASYFLAAGAIAGGPVRVEGVGQSSIQGDVRFVEALQQMGAEITLGDNWIEAKSNGGLKAIDADFNHIPDAAMTIAVAALYADGTSTLRNIASWRVKETDRLAAMATELRKLGALIEEGEDYLRVTPPTVLQPASIDTYDDHRMAMCFS…	sensitive	34	0	1
C4_MAG_00043	SAMN21888818	4842440	93.5252	2.15827	k__Bacteria;p__Proteobacteria;c__Alphaproteobacteria;o__Rhizobiales	MIFGLLAIGETKVTGLLEGEDVMRTAEAARALGATVHHDGPGSWRVRGVGVGGLREPAGVLDFGNAGTGSRLMMGVCGSHPITTTFDGDASLRKRPMRRILDPLALMGTVIVSQEEGGRVPLTLRGPQEALPITYRTPVASAQIKSAVLLAGLAAPGETTVIETEATRDHTEKMLTHFGAEVTVSPEGEHGRRIVLKGQPELQAAPIVVPADPSSAAFPLVAALIVPGSDVLIESVMTNPLRSGLLTTLREMGADITVEGEANEGGEAVATLRVRASGLKGVTVPPERAPSMIDEYPVLAVAASFATGTTRMRGLQELRVKESDRLAAVEAGLKAAGVTCAIEGDDLVVEGSGGAVAGGGTVATHLDHRIAMSFLVMGLATDKPMTVDDGAMIATSFPS…	unclassified	125	1	1
C4_MAG_00045	SAMN21888819	2004405	91.3669	0	k__Bacteria;p__Bacteroidetes;c__Sphingobacteriia;o__Sphingobacteriales;f__Chitinophagaceae;g__Sediminibacterium	MMKALVTPSSITGTITAPASKSSMQRACAAALIRNGETVIVNPGVSNDDVAAIDVIQKLGAVVTKLDNGNLHIVSSGVHPESNTINCGESGLGIRMFTPIAALSSIPITITGMGSLTTRPMHFFDEILPQIGVSITSDAGKLPLHIQGPIKPQNITVDGSLSSQFLTGLLMAYGGAGASDCTITVTNLKSKPYIDLTLSVMNHFGWHVNCINHEQFVFKSATQKQSLDPITYQVEGDWSGASFLLVAGAIAGGIVVEGLDPFSTQADKAVLQALIDAGCQISIQPTRIEIAPLPLKAFHFNATDCPDLFPPLVALASFCVGKTVIEGVSRLAHKESDRALTLQEEFGKLGVSITLQDDLMIIEGGKGVTGGVVHSRHDHRIAMACAVAALKANGDVEIE…	sensitive	4	0	0
C4_MAG_00046	SAMN21888820	3323307	92.8058	1.43885	k__Bacteria;p__Proteobacteria;c__Alphaproteobacteria;o__Sphingomonadales	MTHAADLPQPLSLAAFGPLTGDVTVPGDKSISHRSLMLGALAVGETRVTGLLEGEDVLATAAAMRAMGAQIERSETGEWRIHGVGVGGLLQPAGALDMGNSGTSTRLLMGLVASHPITATFVGDASLSGRPMGRVITPLGMMGATITATPGAGKQTLPLTITGACPAIPLTYTLPVASAQVKSAILLAGLNTPGDTTVIEPIATRDHSERMLAGFGATLSVTESPQGRIITVRGEAELKPQTIQVPGDPSSAAFPMVAALIVPGSDIIIRNVGINPTRAGLITVLQAMGGRIDLLNQRTVGGEPVADLHVRHSALTGIEVPPEGAPSMIDEYPILFVAASQAQGRTIMRGLEELRVKESDRIAVMAHGLAACGVACEELADGLIVHGRGGDPVPGGATI…	resistant	12	0	0
C4_MAG_00047	SAMN21888821	2979333	95.6835	5.03597	k__Bacteria;p__Proteobacteria;c__Alphaproteobacteria;o__Sphingomonadales	MAHTSPSPKAFAMSGPLSGTVRVPGDKSISHRSLMLSALAVGESVIEGLLEGEDVLATAAAMRAMGATIDRGVDGVWRVHGVGVGGLLQPESALDMGNSGTSTRLLMGLVASHAITATFTGDASLSKRPMARVTDPLGTMGAVFTCSPGEKGNQYLPIMVRGACPAVPITYRLPMASAQVKSAILLAGLNTPGITTVIEPVPTRDHSERMLAGFGAQLDISTDTDGARVISIHGEAELTPQHVVVPGDPSSAAFPMVAALLVPGSEVRIDNVGINPTRAGLIEVLQAMGGDITLVDERVVGGEPVADLIVRHSTLKGIETSPDIVPSMVDEFPILFVAASLAEGKSVFRGLDELRVKESDRISVMAKGLSAIGVTVEELEDGLIVHGSGAATLAGGATI…	resistant	31	0	0
C4_MAG_00048	SAMN21888822	1703749	91.3669	0.719424	k__Bacteria;p__Bacteroidetes	MATLKFNKAPLQRSVELGEVRLDLPPSKSLLIRQIFLETAQWIRSVGPLESEPKDREDLAEDIRSALALTTAIRRHVLAAKRPSLLGVEQSNQVERPNQVERPDQGSEVRWEAGEAGTVMRFGLALLAFAGLGGILQGQGRAHQRPIKGLVDALRALGARIHCLEREGYPPLRLEPSQLHGGRVVLPSNVSSQFASALLLGAVCREVELELHWGPEELLSRPYLDMTLAMLQSSGWSTNAGPYHASLGSYRVTENQALEPEGDWSAATFWILRQAAYPLATTLILSNLNPRSLQGDAVLLGWLSWLAPHLEWVMTPIGSGERGDLTLRVRDGVEVSSPSWENPVANHPAEWEQQGDRWICHAEGIPDMVPALAVWAVLRGLRLEIRGVGHLAYKESNRL…	sensitive	23	0	0
C4_MAG_00049	SAMN21888823	3393067	92.8058	2.8777	k__Bacteria;p__Spirochaetes;c__Spirochaetia;o__Spirochaetales;f__Leptospiraceae	MLPKKLNLTRTQSISVPGDKSLSHRAVLFSALASGSSQIIGFLEGEDPLNTLRSFAKLGVSFERQSDGSYVAKSEGPKALTAKPGTVLDFGNAGTGIRLSAGLLSGIQGLDVQLTGDESLQKRPMARILAPLQEMGAKINAIHANDRAPLMVHGSKLRDYSYSSPIASAQVKSALMLAAIASEVSLDFNEPEKSRDHTENMVRFLGGDIQFLSETQFKMKPPYQFQANKFQIPGDISSAAFFIVLALASEGEPTLIRNVGLNPSRIGILTVLKGMGGRIEIQNPRTACGEEIGDLLIFPSNLQKISIESALIPSIIDEIPILAIAGLFSKGGFSIRNASELRAKESDRILSVVSNLQKIGVQVQEFSDGFEFDEVKEIHPAKILTYMDHRIAMSFSILS…	resistant	66	0	0
C4_MAG_00051	SAMN21888824	3389472	96.4029	7.19424	k__Bacteria;p__Bacteroidetes;c__Flavobacteriia;o__Flavobacteriales;f__Cryomorphaceae	MVLINPSKLGQDFVAPVAKSHLQRELLLSLCSSQESLLVGNFAQIPDDVLHALGVIETLGCTVDRSDWEWKITPPKLKQQFERIELHVGESGFLLRSILSIGFVFSEELTLHASGTLLNRNLTSLQKDLEVLGIVQLSTSGTWPLVLRKEDDFSEIVSLDASNTSQIASGVLMAMAASQGNFALYLENPVSKPYLEFTLQCLRNRGVEASLSENICTLNSAGIRGGNVHIQGDWSGAANLLCMGAMSGQVSVKGLLLNSLQADELVLDVLRNFGASVEIDSDGIKVAHKEQNRFQVDLTDAPDLFPVLSVLAASANGESRLEGIHRLATKESDRLASTRALLDVLGVAHRTEENSLMIYGGMKYQGDIINSFKDHRIILAAVVASKYLNESLRINSVQE…	unclassified	38	0	0
C4_MAG_00053	SAMN21888825	2539435	90.6475	2.15827	k__Bacteria;p__Bacteroidetes;c__Flavobacteriia;o__Flavobacteriales;f__Cryomorphaceae	MQRELLLSVVANSPTRLHGNFISLPDDVLSAIKCIESFGATVLINENRIEVFPPINPIIKDELAVHVGESGYLIRNIVSVGFLFTRKLIIQAKGTLLSRELHVNGELLDQLGLIQRSNHGEWPLILEQINPCQKHIQLDASATSQIASGVLIRLAKSTGERRLCLKNLVSTPYLNMTVNNLMNRGIILSWVDDCISFDDNSQIQGRDIQIDGDWSGAANLLCIGAITNEICVKGLRLESNQADEYILDILTLYGAQIEWNGDVITVRHSENRSFNCDVTHCPDLFPLLCVLAASASGTSIIKGTQRLMYKESDRLKSSMAMLSALGVSFEAVTNEIIITGGIKDHEPYIDTYNDHRIVLAAIVASTISDLNISLNEVDSVEKSFPEMKLLM	unclassified	36	0	0
C4_MAG_00054	SAMN21888826	1272719	90.6475	2.15827	k__Bacteria;p__Proteobacteria;c__Alphaproteobacteria;o__Rickettsiales;f__Rickettsiaceae	NA	unclassified	1	0	0
C4_MAG_00055	SAMN21888827	2632590	90.6475	2.15827	k__Bacteria;p__Proteobacteria;c__Alphaproteobacteria;o__Sphingomonadales	MHNAPSRPGSFKPSGPLRGTLKVPGDKSISHRALMLSALAVGESQISGLLEGEDVLATAAAMRAMGAQIERTGEGQWTVNGVGVGGLMQPTGALDMGNSGTSTRLLMGLVASHRLTATFIGDASLSKRPMGRVIDPLSQMGAEFTPSPGGMLPLMVRGLVPAVPIRYRLAVASAQVKSAVLLAGLNIAGITEVIEPVPTRDHSERMLRGFGADLTVDVDADGVRHIRLMGEAELQPQQIEVPGDPSSAAFFIVAALITPGSEVTVTHVGMNPTRTGIYKMLEAMGADLTYANMREVGGEPVADITARHSVLRGIDVPPDVAPSMIDEFPVFFVAASMAQGRTTTSGLDELRVKESDRLTLMAMGLKAIGAKVDEREDGLIIDGSGGEPLEGNATVTSAL…	resistant	14	0	0
C4_MAG_00056	SAMN21888828	3243781	89.9281	2.8777	k__Bacteria;p__Proteobacteria;c__Alphaproteobacteria;o__Rhodobacterales;f__Rhodobacteraceae;g__Rhodobacter	MSAHAKPTPMIAHKSAPLKGEALVPGDKSISHRALIFGAMAVGETKITGLLEGQDVLDTARAMRAFGAEVVQHGAGAWSVRGVGVGGFSEPADVIDCGNSGTGVRLIMGAMATTPMTATFTGDASLRKRPMGRVTDPLSLFGAAAYGRTGGRLPMTVVGAKNAAGVRYALPVASAQVKSAVLLAGLAARGETVVIEREPTRDHSERMLLGFGAQLDVAKTSEGHAITLIGQPELKPQSVAVPRDPSSAAFPTCAALIVEGSDITVPGVSQNLTRNGLYLTLVEMGANIEFMNPRSEGGEPVADLRVRFSGDMKGIEVPPERAPSMIDEYPILSVVAAFSTGRTVMRGVKELRVKESDRIDAMARGLEACGVRIEEDEDTLIVYGMGAGGVPGGARAAVH…	resistant	15	0	0
C4_MAG_00057	SAMN21888829	2352710	88.4892	2.15827	k__Bacteria;p__Proteobacteria;c__Betaproteobacteria;o__Burkholderiales;f__Comamonadaceae	MFSTAFLDIPPLQGASGTVTLPGSKSISNRVLLLSALCQGTTVVHDLLASDDTRVMLAALRQLGCGVDAQGTTVTITGLGGQLKHHDAIEFFMGNAGTAMRPLTAALAVLGGDFTLKGVPRMHERPIGDLVDALRLLGCKIDYLGNDGFPPLHIGQPTLKVDAPIQVRGDVSSQFLTALLMALPLAAQKQDIVIDVVGELISKPYIDITLNLLARYGIAVKRDGWQRFTIPQGCSYQSPGTIHVEADASSASYFIALGAIAEGDGIRIQGVGAASIQGDIRFMDAAAQMGAIISSGNNWLDIQRGAWPLKGITLDCNHIPDAAMTLAVMALYADGPSTLRNIASWRVKETDRIVAMATECRKLGATVEEGPDWITVHPLPNGQPIHASAQGQWKAASIH…	sensitive	10	0	1
C4_MAG_00058	SAMN21888830	1675113	85.6115	0	k__Bacteria;p__Proteobacteria;c__Betaproteobacteria;o__Methylophilales;f__Methylophilaceae	MESITLQPASQVGGTIKLPGSKSISNRTLLLAAFSNGITEIRDLLASDDTARMLDALEKLGVPLEKVGENDWCVTGNGGKLSVKQADLFLGNAGTAFRPLTAALALSQGNFTLSGIARMHERPIGDLVDALRQAGANIEYLGNDGFPPLKISPANIQSSTPIKIRGDVSSQFLTALLMALPLTGQTFTIELVGELISKPYIEITLNLMRRFSVSVQRDGWESFNIPANSQYESPQEIYVEGDASSASYFLAAGAIAADANGLKVQGVSSDSIQGDIKFADEIIQMGAIIEYDTNSIIVKRAVGKLKAIDLDCNHIPDAAMTLAILALFADGTTTLRNIASWRVKETDRISAMATELRKVGATVEEGADYIRITPPEKLTPNAVIDTYDDHRMAMCFSLV…	sensitive	1	0	2
C4_MAG_00059	SAMN21888831	3189848	85.6115	0.719424	k__Bacteria;p__Proteobacteria;c__Betaproteobacteria;o__Burkholderiales;f__Comamonadaceae	MFSTAFLDLPPLQGASGVVTLPGSKSISNRVLLLSALCQGTTVVHDLLDSDDTRVMLAALRQLGCGVEIDGTTVTITGLGGRAWPAEAIEFFMGNAGTAMRPLTAALSVQGGDFTLKGVPRMHERPIGDLVDALRELGCTIDYLGNAGFPPLRIGQPQLQLNKPIPVRGDVSSQFLTALLMALPLAAQNRDIAIEVVGELISKPYIEITLNLLARYGIAVERHGWERFVIPAGSRYQSPGTIHVEADASSASYFIALGAIAQGDGIRIQGVGADSIQGDIRFMDAAAQMGAKIISGPNWLEIQRGAWPLKGITLDCNHIPDAAMTLAVMALYADGPTTLRNIASWRVKETDRIVAMATESRKLGATVEEGPDWITIHPLPADQWQRASIHTYDDHRVAM…	sensitive	7	0	1
C4_MAG_00060	SAMN21888832	6072898	86.3309	1.43885	k__Bacteria;p__Proteobacteria;c__Alphaproteobacteria;o__Rhodospirillales;f__Rhodospirillaceae;g__Azospirillum	MSQAKPLRSSFSGPLVGAIRAPGDKSISHRSLMLGAIAVGETVIHGLLEGEDVLHTAAAMRLLGAQADRDSDGVWRVRGVGLGALQEPAQVLDMGNSGTAARLLMGLVAAHPITCVFTGDASLNKRPMARVTTPLEQMGARFVGRSGGRLPLTVVGSDRLTPITYRLPVASAQVKSAIILAGLNTPGATTVIEAEPTRDHTETMLRHFGATVTTERQEDGALAVTVIGQPELTGREIHVPSDPSSAAFPVVAALLRPGSDVVLKDVGMNPRRTGLYDTLIEMGADITFENERDQAGEPVADLRVKHSRLRGVVVPADRAPSMIDEYPVLAAAAACAEGDTVMLGLKELRVKESDRLAMVADGLTACGVALEVGADDSLTVHGTGEPPKGGALIATAMDH…	resistant	40	1	2
C4_MAG_00061	SAMN21888833	3704697	88.4892	4.31655	k__Bacteria;p__Proteobacteria;c__Gammaproteobacteria	NA	unclassified	40	0	3
C4_MAG_00062	SAMN21888834	1645787	85.6115	1.43885	k__Bacteria;p__Bacteroidetes;c__Sphingobacteriia;o__Sphingobacteriales;f__Chitinophagaceae;g__Sediminibacterium	MRATVYPNTLRGEQVAPASKSSMQRACAAALLHRGTTRILNPGHSNDDLAAIDVIQKLGAIVKTEDASKEKINSTSIIVHSNGVQPIGDTMNCGESGLGIRMFTPIAALSDQSITVEGIGSLLKRPMHFFDTIFPKLGIEIQSQAGYLPIQIKGPLKPANIEVDGSLSSQFLTGLLMAFAATENTNAVIEVQGLKSKPYIDLTLSVLNTFGWKVQHQDYKRFEFLAHPPLADHIDYTVEGDWSGAAFLLVAGAIAGPIVVKGLQLNSTQADKAVMQALKDAGASIDINENAIQIGPAKDKAGVVGSLKAFEFDATHCPDLFPPLVALAAVCNGVTILHGVSRLAHKESDRGLTLQKEFAKLGIRIELNQDRMMVYGGTGIIGAEVFSQHDHRIAMACGV…	sensitive	3	0	0
C4_MAG_00063	SAMN21888835	4629015	84.8921	1.43885	k__Bacteria;p__Proteobacteria;c__Betaproteobacteria;o__Burkholderiales;f__Rubrivivax	MFRIPALDLPPLQAADGTVHLPGSKSISNRVLLLAGLAEGSTAVYGLLDSDDTQVMLAALGALGCGVRREEDPGREPVTHITGLGGRLRVSTASLFLGNAGTAMRPLAATLAVLATTQGGRFDLSGVARMHERPIGDLVDALRPLGCDIAELGTPGYPPLRLTGQAGGRLNTAQPIQVRGDVSSQFLTALLLALPLATADSDVVIEVQGELISKPYVEITLNMLTRFGIAVQREGWQRFTLPCSNGASPYRSPGRIDVEGDASSASYFIAMGAIAAHGGAPVRIEGVGLDSIQGDIRFVDAARAMGADVRGGPRWLEVQRGRWPLAGITLDCQHIPDAAMTLAAMALYADSPTRLTGIASWRVKETDRIAAMAAELQALGAAVDTGDDFIQVTPPVRWR…	sensitive	6	0	2
C4_MAG_00064	SAMN21888836	3981732	87.7698	4.31655	k__Bacteria;p__Proteobacteria;c__Alphaproteobacteria;o__Rhodobacterales_2;f__Hyphomonadaceae	MVWTSRPVRRIAGSVRAPGDKSCSHRALIFGGLASGTSRFTGLLEGDDVIRTGKAMSALGAEVVNTGPGAWDVTGVGARGLTSPAGELDFGNSGTGSRLMMGVMAGFDLEAHLIGDASLSSRPMNRVLKPLREMGLKDTAGPEGRLPFTLTGSRELKGIRYAPPQASAQVKSAVLLAGLNAVGTTTVVEAKATRDHTERMLQGFGVKLGFKTAPGGATEISIEGKQPLFALDAAIPGDPSSAAFLIAAGILSPQGDVMVEGVMSNPTRSGFYDAANLMGAHLGAEERGLAAGERLIDLHAGYADLKGVAVPERLVAYMIDEFPILAVLAAFASGETRVTGADELRVKESDRIKAIVAMLRVNGVGVEETEDGFIVQGCGGPVPGGGLVETRHDHRIAMS…	resistant	82	0	0
C4_MAG_00066	SAMN21888837	5516459	84.8921	1.43885	k__Bacteria;p__Verrucomicrobia;c__Verrucomicrobiae;o__Verrucomicrobiales;f__Verrucomicrobiaceae	MPTLTVKRLQTIPAELTVPGDKSISHRSAMFAGLADGTTVIDGFLPSEDCLCTVHAMAALGATVTPIHEEPGVGLVKMAITGTAGHLTAPASPVDCGNSGTTMRLLSGILAGQPFTTTLFGDASLSKRPMKRIADPLGLMGITITGQGEKICAPITIHGGPVQPIDYTLPVASAQVKSAVLLAGLFAPGTTSVIEPVATRNHTERIMAHFGIDCQREGTRISVQGGQIPKATDILVPGDISSAAFWLVAIASQPAASLRLNNVGLNPTRTGILTVLERMGARITLSDVREHGEPCGTVTIAGTTLQGTTIGGSEIPNVIDELPILAVAAALAQGKTLIKDAAELRVKETDRIAAVAANLRLMGVTVTEFDDGMEITGGAKLHGATIPTFHDHRIAMAFA…	resistant	50	1	2
C4_MAG_00067	SAMN21888838	3726655	89.9281	6.47482	k__Bacteria;p__Proteobacteria;c__Alphaproteobacteria;o__Rhizobiales	MQADANAAAPPAGHGPAQPLSAGAGAPLTGRMRPPGDKSISHRALILGLLAKGRTTIEGLLEGDDVLRTAAACAALGAKVERLGPGAWRVDGCGVGSLLEPKDTLDFGNAGTGTRLMMGVVGGHAMTATFDGDASLRKRPMRRILDPLTLMGVRVVSEAEGGRCPVTLRGTSEPAPIEYRTPVPSAQLKSAILLAGLNSPGRTVVIETEASRDHTEKMLAYFGASVTSAPDGAHGRRITLEGRPELTARDVIVPADPSSGAFALVGALIIPGSDVVIEGMMMNPLRIGLITTLIEMGGAIETLNPRIEGGEDVADLRVRHSALHGVDVPAERAPSMIDEYPVLAVAAAFAAGETRMRGLAELRVKESDRLAAVAAGLDAAGVANRIEGDDLIVTGGAGA…	resistant	28	0	0
C4_MAG_00068	SAMN21888839	2838606	85.6115	2.8777	k__Bacteria;p__Bacteroidetes	LKAVRVISPQHTINCSIDLPASKSIANRALILQAILPNISLKNISEADDTLLMQSALKSDANEIQLKNAGTCMRFLTAYFASIDGRKVKLMCEDRMKERPIKTLVDALRELGADITYLEKEGYPPVSIQGKKLQGKSIIMNASESSQFISALMLIGPTIKNGLEIILEGEISSKDYIEMTAELMREFGFKVQYKINKINIEKSERSNHKDFEYTIEADWSSAAFWYQIAAMSHDSQITLNSLSLESLQGDKIIAELLSNQVETRTISDNIVIHSNQSKINNQNYPINLKHQPDLAPPLVVGLSALDIEAKIEGLQNLKIKESNRLQALHDELNKLGYAIQIDGDSLEIKNSGNVDPSTPLRVTSSSIQIAINSTIQVNNNHQIKTYKDHRMAMAFAPLA…	sensitive	25	0	0
C4_MAG_00069	SAMN21888840	2055836	84.8921	2.15827	k__Bacteria;p__Proteobacteria;c__Betaproteobacteria;o__Burkholderiales;f__Comamonadaceae	MFSTAFLDVPALQSAHGTVTLPGSKSISNRVLLLAALCQGTTTLHDLLDSDDTRVMLNALRAMGCAVEVSGSTVQITGLGGLSPAAEMDLFMGNAGTAMRPLTAALALMGTQARLHGVARMHERPIGDLVDALRQLGCTIDYTGQDGFPPLHLKGHSGLQLDKPIQVRGDVSSQFLTALLLALPLVSQHRGPPLGPDAASLPPEGAGNIVIEVVGELISKPYIDITLNLLQRFGVTVQREGWQRFTVSSGSRYTSPGVLHVEADASSASYFIALGAIASQEGVRIQGVGADSIQGDIRFMDAAQQMGAVVESGPNWVQTRRGAWPLKAIDLDCNQIPDAAMTLAVMALYADGPSTLHNIASWRVKETDRIAAMAKEARKLGAQVEEGPDWIRVHPISQW…	sensitive	14	0	1
C4_MAG_00070	SAMN21888841	2309648	88.4892	5.7554	k__Bacteria;p__Bacteroidetes;c__Cytophagia;o__Cytophagales;f__Cytophagaceae	LSQIRLFPRSNSFQEQIPLPSSKSESNRALIINALAGGDVSQLSNLAEARDTQTMIRLLADLTNPIADVLDAGTTMRFLTAYYAVTGATKQMTGTPRMCERPIGILVDALRSLGADITYLKNEGYPPLQLNGFTYTGSRDLAIRGDVSSQFISAILMISPLLPEGICLQITGSLGSKPYVEMTLAQMRQFGIEAVADWSTGTIDIPAQKYQVASFAVESDWSGASYWYSMVALSPFEDSSLELLGLKEDSLQGDSAIRDIMLPLGVKSTFTGRGYLLTKCEAVSELTWDFTDCPDLAQTICVVAAAKNIIMHLTGLESLKVKETDRVLALQNELVKIGARLVEVEPNHLYTVSGVFSTEGVCPEIETYDDHRMAMAFAPVGLVRELLIHEPGVVAKSYP…	sensitive	15	0	0
C4_MAG_00072	SAMN21888842	3454674	85.6115	4.31655	k__Bacteria;p__Verrucomicrobia;c__Opitutae;o__Opitutales;f__Opitutaceae	MPASPSVLPAQLPVLPFVRSVDGNVLIPGSKSLTNRALLLAALCDEPVTLTGALFSDDTRLMAEALRQVGYTVIANETAKTLYVAGQAVAFQAERPCDLFVGLAGTAARFLTALCAAAPRGVYRIQGNERMNQRPMKGLIDALRALGAEIRCVGVEGFFPIEIHARGLRGGAVAIDATESSQMLSALLMVAPRAAAPVEVSLIGGVRWPFVEMTTRFMEQFGQPALERTGPDRFRLPAGVRYVYPRESCVIEPDATAASYFAALPLVVGGGLTLLNLREGLQGDTRFVGVASAVGLGTEVVADGLRVSFALGAARSGVTRDFSEFSDTFLTLAAISPLLSGPTTITGVTHTRKQETDRVAGMVAELRRLGQTVHEHEDGDGLTITPNLAALRAARGTVI…	sensitive	6	0	0
C4_MAG_00073	SAMN21888843	5579033	82.0144	0.719424	k__Bacteria;p__Proteobacteria;c__Betaproteobacteria;o__Burkholderiales;f__Rubrivivax	NA	unclassified	4	0	3
C4_MAG_00077	SAMN21888844	3636379	82.0144	2.15827	k__Bacteria;p__Proteobacteria;c__Alphaproteobacteria;o__Rhodobacterales;f__Rhodobacteraceae;g__Rhodobacter	MSGHGEAQPMTARKSPALKGVAEVPGDKSISHRALIFGAMAVGETRVTGLLEGQDVLDTAKAMRAFGAEVTRHGQGEWSVHGVGVGGFREPADVIDCGNSGTGVRLIMGTMATSPITATFTGDASLRKRPMGRVTDPLSLFGTRAYGRAGGRLPMTVVGAANPVPVRYALPVASAQVKSAVLLAGLNAPGQTVVIEREPTRDHSERMLLGFGAELTVERTPEGNVITLTGRPELRPQTVAVPRDPSSAAFPTCAALIVEGSDITVPGVSQNLTRNGLYITLAEMGAEIEFQNPRTEGGEPVADLRVRFSANLKGIEVPDERAPSMIDEYPILSVVAAFAEGKTVMRGVKELRVKESDRIDAMARGLEACGVRVEEDEDTLIVHGMGAGGVPGGATCATH…	resistant	28	0	0
C4_MAG_00079	SAMN21888845	1579574	80.5755	1.43885	k__Bacteria;p__Proteobacteria;c__Alphaproteobacteria	MTALPQPATSYASSALRGTITVAGDKSISHRSLMLSSQALGTTYVQGLLEGEDVLHTADAMRALGVPVRRLGPGRWEVHGVGVGGLSEPNTLLDMGNSGTSTRLLMGLLATYPFRSFFSGDASLNKRPMKRVITPLSQMGAQFFARNETYLPMGMEGAKLPLPIHYRLPVASAQVKSAILLAGLNAAGNTTVVEPEPTRDHTERMLQSLGFQIDCETLEDGALAWTLAGHQSPKRADRAITVPADPSSAAFPVVAALMVEGSDVLIENVCVNHLRVGLYDTLKEMGADIHFENPREWQGEPVANIRARFSRLKGVSVPAERAPRMIDEYPILAI	unclassified	1	0	0
C4_MAG_00080	SAMN21888846	796455	77.6978	0	k__Bacteria	NA	unclassified	2	0	0
C4_MAG_00081	SAMN21888847	2277307	77.6978	0	k__Bacteria;p__Bacteroidetes;c__Flavobacteriia;o__Flavobacteriales;f__Flavobacteriaceae;g__Flavobacterium	MNCTLALSTVRSGVHLVVSGSKSETNRLRLLQALYPYLQVENASNSDDSEVMIQALEKSKNSNSNPVFIDVHHAGTAMRFLTAFFAIQEGKEVLLTGSTRMQERPIQLLVDALIQLGAVITYENKPGFPPLRIHGQKLTRSQVTLPANVSSQYISALLLIAPTLEQGLELTLTGAITSLPYINMTLALLNAIGVRTSFEGNVVTVSPYQPKVISSQPTIVRVESDWSSASYWYSIIALSPVGTQITLSRFKPKSVQGDHILAVLYAKLSVETEFLAEDQIRLTKVALPPVAHFEAHLSDTPDLAQTLVVSCLGLGIGCSLTGLQTLKIKETDRLQALYNELTKLGATVTFTNDALTLAPTAQLHANCTIATYQDHRMAMAFAPLALRVPLVIENAEVVS…	sensitive	1	0	0
C4_MAG_00083	SAMN21888848	3835135	79.8561	2.8777	k__Bacteria;p__Proteobacteria;c__Alphaproteobacteria;o__Rhodobacterales;f__Rhodobacteraceae	MSGHGEAQPMKSRKSGPLKGVAAVPGDKSISHRSLIFGAMAVGETKITGLLEGQDVLDTAKAMRAFGATVTRHGEGSWTVNGVGVGGFQEPADVLDVGNSGTGARLIMGTMATTPITATFTGDASLRKRPMGRVTDPLSLFGARAYGRQGGRLPMTIVGAANPVPVRYALPVASAQVKSAVLLAGLNAPGETVVIEKEPTRDHSERMLVGFGAQLSVEKTGEGHVITLRGQPELRPQTVAVPRDPSSAAFPVCAALIVEGSDILVPGVSQNLTRNGLYLTLVEMGAEIEFQNPREEGGEPVADLRVRFSGNMKGIEVPPERAPSMIDEYPILSVVAAFSTGKTVMRGVKELRVKESDRIDAMARGLEACGVRVEEDADTLIVHGMGPGGVPGGATAKTH…	resistant	140	0	0
C4_MAG_00085	SAMN21888849	3075021	79.1367	4.31655	k__Bacteria;p__Proteobacteria;c__Betaproteobacteria;o__Burkholderiales;f__Oxalobacteraceae	MKHYPHHIDLRPAQRVSGTVRLPGSKSISNRMLLLAALAEGTTEIRDLLASDDTHVMLMALQKLGVHWVQHGETQDFTLTGTAGTLPIHSADLFMGNAGTAIRPLTAALAAIGGDYTVHGVARMHERPIGDLVDALNVAGARIEYTGNPGFPPLHIRRGNLHPERLQVRGNVSSQFLTALLMAGPLMARHQTLTIEVVGELISKPYIEITLNLLARFGIEVRREGWSAFSIPPGQVYRSPGTIHVEGDASSASYFLAAGAIAGGPVRVEGVGKSSIQGDVRFVEALQQMGAEITMGDNWIEAKANGPLKAIDADFNHIPDAAMTIAVAALFADGTSTLRNIASWRVKETDRLAAMATELRKLGALVDEGPDYLRVTPPIALDPAAIDTYDDHRMAMCFS…	sensitive	58	0	2
C4_MAG_00087	SAMN21888850	4107736	77.6978	3.59712	k__Bacteria;p__Proteobacteria;c__Alphaproteobacteria;o__Rhodobacterales;f__Rhodobacteraceae;g__Rhodobacter	MSGHGEAQPMTATKSGPLRGVAEVPGDKSISHRSLIFGAMAVGETRVTGLLEGQDVLDTASAMRAFGADVIRHGQGEWSVHGVGVGGFREPADVIDCGNSGTGVRLIMGTMATSAITATFTGDASLRKRPMGRVTDPLSLFGTRAYGRAGGRLPMTVVGAANPVPVRYALPVASAQVKSAVLLAGLNAPGQTVVIEKEPTRDHSERMLLGFGAELTVEKTAEGNVITLTGRPELRPQTVAVPRDPSSAAFPVCAALLVEGSDIMVPGVSQNLTRNGLYLTLVEMGADIEFMNPREEGGEPVADLRVRFSPDMKGIEVPDERAPSMIDEYPVLSVVAAFATGKTVMRGVKELRVKESDRIDAMARGLEACGVRVEEDEDTLIVHGLGAGGVQGGATCATH…	resistant	57	0	0
C4_MAG_00088	SAMN21888851	4061822	75.5396	4.31655	k__Bacteria;p__Proteobacteria;c__Betaproteobacteria;o__Burkholderiales;f__Rubrivivax	MYKIPFLDLPPLRSAAGTVRLPGSKSISNRVLLLAGLSEGTTEVHDLLDSDDTAVMLDSLKALGCRLETSDHGVLQVTGIGGQLKVDAAQLFLGNAGTAMRPLTAALALLAATQGGSFELSGVARMHERPIGDLVDALRARGCQIECLGQEGYPPLRLSGPSSLDFSAPVQVRGDVSSQFLTALLLALPLVAQQQAIVIEVIGELISKPYIHITLELL	unclassified	18	0	1
C4_MAG_00089	SAMN21888852	5663909	72.6619	2.15827	k__Bacteria;p__Proteobacteria;c__Betaproteobacteria;o__Burkholderiales;f__Rubrivivax	MPTHRHAGRWVPVRPIRAIAMYKTAYLDLPPLRGAAGTVSLPGSKSISNRVLLLAGLSEGETLVHDLLDSDDTKVMIAALRELGCVLHHRDDGVLSITGLGGRLQQKQAKLFLGNAGTAMRPLTAALALLAATQGGEFELSGVPRMHERPIGDLVDALRALGCPIDCLGQEGYPPLRLSGPAPLSLTAPVQVRGDVSSQFLTALLLALPLVAAGGLDGHSPQDIVIEVTGELISKPYVQITLDLLARFGVQVQRDADWQRFVIPAGSRYASPGVVHVEGDASSASYFVALGAIAAESAPIRIEGVGASSVQGDVRFVEAAQAMGAAVTLGPNWLEVRRGAWPLRALDLDCNHIPDAAMTLAVMALYADGPTVLRNIASWRVKETDRIAAMATELRKLGA…	sensitive	0	0	5
C4_MAG_00090	SAMN21888853	4321013	75.5396	5.7554	k__Bacteria;p__Proteobacteria;c__Alphaproteobacteria;o__Rhizobiales;f__Rhizobiaceae	MTTDSVTILPPTHALTGKVSPPGSKSITNRALLLAGLAKGTSRLTGALKSDDTRYMAEALRQMGVTVEEPDATTFVVTSTGELKSPAEPLFLGNAGTATRFLTAALALGHGRYVVDGDEHMRKRPIKPLVEALQSLGVAIAAPSGCPPVAIDANGAFKKNHVVIDAGLSSQYVSALQMAAACGSEPFTIELAGADIGARGYIDLTMSAMRAFGAKVEQPTPSSWVIQPTGYTATDFHIEPDASTATYLWGAEVLTKGQIDIGTPSDAFTQPDAKAYDVIAQFPNMPAVIDGSQMQDAIPTIAVLAAFNETPVRFVGIENLRVKECDRIRAVSTGLNNIREGLAKEEGDDLLVFSDPSLEGQSLPADIDTFADHRIAMSFALAGLKIRDITILDPACVGK…	resistant	356	0	1
C4_MAG_00091	SAMN21888854	1539032	72.6619	3.59712	k__Bacteria	NA	unclassified	65	0	0
C4_MAG_00092	SAMN21888855	2702925	71.9424	3.59712	k__Bacteria;p__Planctomycetes;c__Planctomycetia;o__Planctomycetales;f__Planctomycetaceae	NA	unclassified	30	0	2
C4_MAG_00096	SAMN21888856	1336791	71.9424	7.19424	k__Bacteria;p__Actinobacteria;c__Actinobacteria;o__Actinomycetales	LHIDPTTSELHGGTFHTYDDHRLATAGAVIGLVVSDLLVENIATTRKTLPDFPGLWSSLLL	unclassified	12	0	0
C8_MAG_00001	SAMN21888857	4055180	100	0	k__Bacteria;p__Proteobacteria;c__Alphaproteobacteria;o__Sphingomonadales	MAHHADEAARPRRFSAGSALTGAIRVPGDKSISHRALMLSALCVGESRISGLLEGEDVLATAAAMRAMGATIARGDDGVWTVHGVGVGGLMQPEQALDMGNSGTSTRLLMGLVASHPITAMFTGDASLSRRPMARVTDPLGEMGAEFNASPGGTLPLMVRGLQPAVPITYRLPVASAQVKSAILLAALNTPGTTTVIEPVATRDHSEKMLAGFGAPLTVEVDADGVRHISVTGPCDLKAQDIFVPGDPSSAAFFIVAALIVPGSDLVIENVGMNVTRTGIITVLEGMGGQIERLNERTVGGEPVADLRVRASALKGITVDPAIVPSMVDEFPVFFIAAAMAEGVTVTSGLDELRVKESDRLATMARGLEAIGAAVEEREDGLVITGSGGRALRGGGPIT…	resistant	10	1	2
C8_MAG_00002	SAMN21888858	3133556	100	0	k__Bacteria;p__Bacteroidetes;c__Flavobacteriia;o__Flavobacteriales;f__Flavobacteriaceae;g__Flavobacterium	VTVQLFTSQLGLNTQLFISGSKSETNRLLLLQALYPELTIENASDSDDSKAMLEAVQPSTIINVHHAGTAMRFLTAYFATQYNGEVILTGSERMQQRPIKILVDALRTLGAEIFYLKDEGCPPLRIIGKQIAQNQVVLSADVSSQYISALLLVAPKLKNGLELTLEGSITSLPYIQMTLSLLQTLGVKNSFEHNIIRVWPAQELKENHWVVESDWSSASYWFSFISMSEIGTQIQLSNFKQNSFQGDSALVHLYASLGVQSAFLPDQILQLTKVSAPTTVMFQADLNYCPDLAQTIAISCLGLGIACQLTGLHTLKIKETDRLLALKTEIEKLGAEVHITDHSIQLKATKNLHENISIATYQDHRMAMAFAPLALRIPIQIAQAEVVSKSYPNFWDDVQ…	sensitive	2	0	0
C8_MAG_00003	SAMN21888859	3349211	100	0	k__Bacteria;p__Bacteroidetes;c__Flavobacteriia;o__Flavobacteriales;f__Flavobacteriaceae;g__Flavobacterium	MDIHLPQIAAIYNSAIKISGSKSETNRLLLLRALYPEISLENISTSDDSDVMIRALSATEALLDIHHAGTAMRFLTAYLAIQEEREVTLTGSSRMKQRPIQVLVDALRELGAEISYEENEGFPPLKIKGKKLQKNQVTLAANVSSQYISALLLIAPKLENGLQLTLEGEITSVPYIKMTLDLLHQAGVKTEFIANQITVFPKANIQQPATFTIESDWSSASYYYSIVALSEVGTAITLSRFKSDSLQGDSALTEIYKSFGVETTFENNNITLRKVNYHPSGSEQAKQLSPERQRIGEAIINYQLNDTPDIAQTIAVTCFGLGLACHLAGLHTLKIKETDRLTALQNELQKLGAKVMITYDSLTLEASETINSNVKIATYNDHRMAMAFAPLALRTSITI…	sensitive	0	0	0
C8_MAG_00006	SAMN21888860	3594080	99.2806	0	k__Bacteria;p__Proteobacteria;c__Alphaproteobacteria;o__Rhizobiales	MQADANAAAPPAGHGPAQPLSAGAGAPLTGRMRPPGDKSISHRALILGLLAKGRTTIEGLLEGDDVLRTAAACAALGAKVERLGPGAWRVDGCGVGSLLEPKDTLDFGNAGTGTRLMMGVVGGHAMTATFDGDASLRKRPMRRILDPLTQMGVRVVSEAEGGRCPVTLRGTSEPAPIEYRTPVPSAQLKSAILLAGLNSPGRTVVIETEASRNHTEKMLAYFGASVTSAPDGAHGRRITLEGRPELTARDVIVPADPSSGAFALVGALIIPGSDVVIEGMMMNPLRIGLITTLIEMGGAIETLNPRIEGGEDVADLRVRHSALHGVDVPAERAPSMIDEYPVLAVAAAFATGETRMRGLAELRVKESDRLAAVAAGLDAAGVANRIEGDDLIVTGGAGA…	resistant	13	0	0
C8_MAG_00007	SAMN21888861	4330577	99.2806	0.719424	k__Bacteria;p__Proteobacteria;c__Betaproteobacteria;o__Burkholderiales;f__Oxalobacteraceae	MNQAIKQYPPHLDLQPVMSVQGTVRLPGSKSISNRTLLLAALAEGETLIKDLLASDDTLVMLNALQKLGVHWEQQGSSQDYLVKGCDAAFPQHHADLFMGNAGTAIRPLVAALAVLGGDYTIHGVPRMHERPIGDLVDALNQAGAQIAYTGQAGYPPLHIQRGHIHAQRLQVKGNVSSQFLTALLMAAPLMAKTYDVRIEVLGELISKPYIEITLNLMQRFGVTVEREGWQAFVIRKGQRYVSPGVIHVEGDASSASYFLAAGAIAGGPVRVEGVGRDSIQGDIRFAEALEKMGAVITRGENWIEARSGGVLQAIDMDFNHIPDAAMTIAIAALYANGSTTLRNIASWRVKETDRLSAMATELRKLGAQVEEGADYMTVTPPAQIQPASIATYDDHRMA…	sensitive	4	0	2
C8_MAG_00008	SAMN21888862	4525610	99.2806	1.43885	k__Bacteria;p__Bacteroidetes	MFGLVYKNTTVRNIRIDLPASKSISNRALILNAFYKNSITLNNLSLADDTQLMNWALNTNETQLNLKNAGTCMRFLTAYFATQNNKEISLLCSNRMKQRPIANLVNALQNLDADITYLEQKKFPPLLIKGKLIEGKKITINASESSQFITALMLIAPFIKNGLCMELTGNIASFDYIKMTALLMEQFGLNVTIDSNIITIKNQIDVAPIKEFTIENDWSSAAFWYLTCCLNNQIAITLNNLSTNSIQGDNITAKLFEQLGIITKPIDNNLIIQKQLEANSTCYFDLSNCIDLAPALTVACAALNINATVTGLENLVIKESNRLEAIVTELKKLGYNVSNNNNAIFTHQTSSIDLNKAVIINTYDDHRIAMAFAPLALKFNNINLDNLDVVKKSYPNFFS…	sensitive	1	0	0
C8_MAG_00010	SAMN21888863	2964701	100	2.8777	k__Bacteria;p__Proteobacteria;c__Alphaproteobacteria;o__Sphingomonadales	MHNAPSRPGSFKPSGPLRGTLKVPGDKSISHRALMLSALAVGESQISGLLEGEDVLATAAAMRAMGAQIERTGEGQWTVNGVGVGGLMQPTGALDMGNSGTSTRLLMGLVASHRLTATFIGDASLSKRPMGRVIDPLSQMGAEFTPSPGGMLPLMVRGLVPAVPIRYRLAVASAQVKSAVLLAGLNIAGITEVIEPVPTRDHSERMLRGFGADLTVDVDADGVRHIRLMGEAELQPQQIEVPGDPSSAAFFIVAALITPGSEVTVTHVGMNPTRTGIYKMLEAMGADLTYANMREVGGEPVADITARHSVLRGIDVPPDVAPSMIDEFPVFFVAASMAQGRTTTSGLDELRVKESDRLTLMAMGLKAIGAKVDEREDGLIIDGSGGEPLEGNATVTSAL…	resistant	74	0	0
C8_MAG_00011	SAMN21888864	4403135	99.2806	2.8777	k__Bacteria;p__Proteobacteria;c__Betaproteobacteria;o__Burkholderiales;f__Comamonadaceae	MDAAALHHLDLPAFDGAGGTVTLPGSKSISNRVLLLAALCEGTTVLHDLLDSDDTRVMLDALRALGCGVRHADATTVEVTGFGARGPAPQARLFLGNAGTAMRPLTAALAVLGGDFELSGVPRMHERPIGDLVDALRALGCTIEDLGTPGYPPLRIGRPQLRLDAPIPVRGDVSSQFLTALLMALPLVATRDVVVEVVGELISKPYIEITLNLLARFGVQVRRDGWQRFTIPAGSRYTSPGTLHVEADASSASYFVALGALAATDAPVRIQGVGEGSIQGDIRFLEAARAMGAQVAAGPNWIEVRRGAWPLRALDLDCNHIPDAAMTLAVMALYADGTSTLRNIASWRVKETDRLAAMATELRKLGATVVEGADFLQVTPPVQWQAATIATYDDHRMAM…	sensitive	0	0	2
C8_MAG_00012	SAMN21888865	4009353	99.2806	2.8777	k__Bacteria;p__Proteobacteria;c__Alphaproteobacteria;o__Rhizobiales	MAHGSEALPLQAERGGPLRGRVRVPGDKSISHRSLILGLLAIGETRVSGLLEGEDVLRTAAAARALGATVDHVGPGEWRVRGMGIGTLLEPRGILDFGNAGTGSRLMMGVIGGHRIRATFDGDASLRKRPMGRILDPLKRMGVTVIDVAEGNRLPLTLQGAKDSIPIEYTTPVASAQIKSAVLFAGLNAPGETVVIEPEASRDHTEKMLAYFGAEIRSEPAGAHGRRITLKGRPELSPRPIVVPADPSSAAFPIVAALIVPGSDVIIESVMMNPLRTGLLTTLLEMGASIEELDSRVEGGERVADLRVRHSALRGVDVPAERAPSMIDEYPVLAVAAAFASGETRMRGLQELRVKESDRLAAVADGLAANGVAHEVAGDDLIVSGTGRAATGGGIVATH…	resistant	58	0	1
C8_MAG_00013	SAMN21888866	2355252	97.1223	1.43885	k__Bacteria;p__Proteobacteria;c__Betaproteobacteria;o__Methylophilales;f__Methylophilaceae;g__Methylophilus	MTCLPMRAMRAMTGPNQKFNNAFFKIAMEQLHLPAAHHALGAITLPGSKSISNRTLLLAALADGDTVIRDLLASDDTARMLEALSTLGVQLKNIGEHAWQVTGCAGSFPNKQADLFLGNAGTAFRPLTAALAFMGGHYHLHGVPRMHERPIGDLVDALQQAGANITYESNSGYPPLQISPAQLDVSQAIQIRGDVSSQFLTALLMALPLTGQAATIEVVGELISKPYIEITLNLMQHFGVTVQRDQWQRFYVPAATHYQSPSALYVEGDASSASYFIAAGIVAGDVTVNGVGQHSIQGDIRFAEASSLMGGRITYGENHVRAEKTQPLKAIDLDCNHIPDAAMTLAVMALFAKGTTTLRNIASWRVKETDRIAAMATELRKVGAVVVEREDSIQITPPT…	sensitive	0	0	2
C8_MAG_00014	SAMN21888867	7122131	97.1223	1.43885	k__Bacteria;p__Bacteroidetes;c__Cytophagia;o__Cytophagales;f__Cytophagaceae;g__Runella	MQALTVYPPQQIIRATIQLAASKSESNRALIINALTHFKGELENVSAARDTQTMLRLLQSSDSVADVLDAGTTMRFLTAYFAVTGQLKTMTGTPRMCERPIGILVDALRTLGVDITYKGKEGYPPLALNGFSYSGQNHVKIRGDVSSQYISALLMIAPTLPEGITLELTGEIGSRPYIEMTLQQMVAFGATFEANWDDKTIHVPTQKYIPTHYQVESDWSGASYWYSVVALAENAEVELLGLKENSLQGDSAIVQIMENMGVKSTFTKGGVLLSKITAKEAFEWDFTDCPDLAQTVAACAVAKGITVTMTGVESLKIKETDRIAALQAELPKIGGELVEVIESVKYVVRSLQSTVHSSRFKTGGVQLDTLHPTFDTHNLPLIDTYDDHRMAMAFAPVGM…	sensitive	17	0	0
C8_MAG_00015	SAMN21888868	1806409	96.4029	0.719424	k__Bacteria;p__Bacteroidetes;c__Flavobacteriia;o__Flavobacteriales	MRSVELPYAKSLANRVMTLRAVRGESLPEPDAWWSDDMWAMRRVLEPSLRADGLKVAQAGPAGTAYRFGLAYWAAQPGAEVLLAADERLRQRPIQPLVDSLRALGAKLESSPEGWRIWGTRLSGGPVAVDARQSSQFASALLLISECGAAPIQLQLPKGVVSAPYVAMTEALVREKALTWPPERDWSSALVFLAAVGLTQEAVRLPGLRLASLQGDARCADWGWELGFVLRTDADGVLVAEPAADGGDAESTRGPWMVDFGNTPDLAMPAAVAAALRGRSGRATGLQTLNAKESPRLDATARLLADLGCAVRSGSDWLEWDAPLALDSSVKELDSLGDHRMAFCAALVSLRCPVRLAGADAVAKSFPDFWRQFGRAPRT	sensitive	0	0	0
C8_MAG_00016	SAMN21888869	4661110	98.5612	2.8777	k__Bacteria;p__Proteobacteria;c__Alphaproteobacteria;o__Caulobacterales;f__Caulobacteraceae;g__Asticcacaulis	MNIDAFPQLEIVPVTGPITGAVVVPGSKSLTNRAFLVAALAKGESTLSGVLTSDDTVHMATALKQMGVEIVTLDATTVTLRSSGKLKAPAQPLFLGNAGTATRFLTAAVALADGTVVIDGDDHMRKRPILPLVEALTRLGVEVSAPTGCPPVTVTARGGFSGDVVDIDAGLSSQYVSALLMLAACGNKPVEVRLRGDHGIGGRGYIDLTLGIMQAFGAKVSQPSDGVWRVEPTGYVAADYPIEPDASSCTYLWAAEVLTGGRIDFQMDTAALTQPDAKARDVIMSWPHMPAIIDGSQMQDAVPTLAVLAAFNQTPVRFVGISNLRVKECDRVSAVCDGLNALHAGLAHEEGDDLIVHADPALIGATTKAVIDTHNDHRIAMCFSLAGLMMSGVVIDNPK…	resistant	186	2	2
C8_MAG_00017	SAMN21888870	4322018	96.4029	2.15827	k__Bacteria;p__Proteobacteria;c__Gammaproteobacteria	MKTLTLNKINGVQGTVHLPGSKSISNRVLLLAALAQGETRISNLLHSDDIEHMLNALTELGVSFQLSDCKSQCVVQGLGGLFQHPEPLELFLGNAGTAMRPLTAALAASNVDVTLTGEPRMYERPIGHLVDALRQLGADIDYLQQDGFPPLHIRGKALQAGRISIDGSISSQFLTAVLMIAPLLPADSEIDIVGDLVSKPYIDITLALMSRFGVSVDNQQYQKFIIRGQQQYQSPGHWLVEGDASSASYFLAAAAIGGSIKVTGIGKHAVQGDIRFADALEAMGATVEWGDDYISVTRNQLNGIDRDYNAIPDAAMTIATTALFAKGPTLIRNVYNWRVKETDRLHAMATELRKVGAEVEEGDDYIKVTPPAVIKHASIATYNDHRMAMCFSMLAFADC…	sensitive	43	1	4
C8_MAG_00018	SAMN21888871	4632588	99.2806	5.03597	k__Bacteria;p__Bacteroidetes;c__Flavobacteriia;o__Flavobacteriales;f__Flavobacteriaceae	MDLRLSVAQLSSGTTIIRIAGSKSETNRLLLLQAFCPSLLIDNASDSDDSMAMRNGIAQTNGTVDVGHAGTAMRFLTAFYAVTPGTDVVLTGSARMKHRPIGILVDALRQLGADVQYEEEDGFPPLRIRGRSINRHQTVVRANVSSQYLSALALVAPALANGIEIRLEGTLTSASYLMMTLSLLERVGVTVTFNDQTIRILPTPIQPITITVESDWSSASYFYS	unclassified	12	0	0
C8_MAG_00019	SAMN21888872	5881872	96.4029	2.8777	k__Bacteria;p__Verrucomicrobia;c__Verrucomicrobiae;o__Verrucomicrobiales;f__Verrucomicrobiaceae	MSDIPGHVAGFSPTMATLKVRKFKSFPAEISVPGDKSISHRAAMFAGMADGKTVISGFLPSEDCLCTVKAMQAMGAEVEPLEELEGVGLVKLAITGHGPKLKAPEGPIDCGNSGTTIRLLSGILAGQDFTAEMGGDASLSKRPMKRVADPLRLMGAKVEGQGEKICAPLKVTGGSLQAITYTLPMASAQVKSAVLLAGMFAPGKTTVNEPVATRNHTERIMSHFGVKWLREGDAISVYGGQTPRATDITVPGDISSAAFWMVAAAASPGRQITLKNVGLNPTRTGVINVLLRMGAQITSSETHSEGEALGNVIVRGGELNATVIGGAEIPNVIDELPILAVAGALARGSTLIKDARELRVKETDRIAAVAENLRRMGVTVTEFDDGMEITGGAKLTGAT…	resistant	45	3	3
C8_MAG_00020	SAMN21888873	4579689	96.4029	3.59712	k__Bacteria;p__Bacteroidetes;c__Sphingobacteriia;o__Sphingobacteriales	MKVTIEPGGISGSVEAPPSKSITQRAFAAALLHKGTSIIHNAGSSADELAALHIIGSLGANVITDTSIKNGSTITIESKGVVPVGDSIHCNESGLSARLFTPIAALHHSPVHITGHGSLLGRPIEGIDDLLPKLGVTVSNYNGYLPYTVCGPLEPISTKLYAGGSSQLVSGIFYAYAAAVTQPVTLQVAGLKSKPYIDLTLQVLEQFGKKITHRSYREFDIDPANFTNIAQPEITVEADWSSAACMLVAGAIAGSITVTNLKHDSLQADRAILGVLQQAGAGISITTDSIGTYRTALSAFEFDATHCPDLFPALAVLAVFCQGDSRIQGVHRLFHKESNRIESIAEMLWSFGISFSVEDDTLCIEGGTRPGGTVIDSYNDHRIVMAAAVCALRAKSRVD…	unclassified	4	0	0
C8_MAG_00021	SAMN21888874	3704676	94.2446	1.43885	k__Bacteria;p__Proteobacteria;c__Betaproteobacteria;o__Burkholderiales	MDRIDLPRAGESRGSVQLPGSKSLTIRALMLAALSEGSTELSNVLDSDDARVMLGALRSLGVKLEELGGQRWCVQGGAPFGVNAADIFVGNSGLSIRTLAAVLAFMPGTWRLHGVPRMHERPIGDLTDALAGVGAQVRFEGQRGYPPLVLTGLAPDAQALTVRVKGSASSQFLTGLLQVGPIVARQADFCIEVEGELISKPYVDMTLGLMQRFGVVVHKEDYRRFVIPVGSRYVSPGSYAVESDASSASYFLAAGLLGGGPVRVEGVGATSLQGDIGFAHFLTRIGGDVQWGPDWIEARRGGPIRAFDEDFNQIPDAAMTAAVIALFADGPSRLRNIGSWRVKETDRLAAMATELRKCGAEIEEGADWLAVHPPSAIRSAQIATYDDHRMAMSFSLARF…	sensitive	19	0	2
C8_MAG_00023	SAMN21888875	3473837	93.5252	1.43885	k__Bacteria;p__Proteobacteria;c__Betaproteobacteria;o__Neisseriales;f__Neisseriaceae	MEQLHLQAIGPLAGTIKLPGSKSISNRTLLLAALADGSTLVRDLLDSDDIRRMLEALATLGVRVEQQGDSRDFLVHGTGGAFSVKDADLFLGNAGTAFRPLTAALALMQGRYHLHGVPRMHERPIGDLVDALRVAGADIDYLGNDGYPPLQIKPASLNAGQVIPVKGNVSSQFLTALLMALPLTGEDVTIEVVGELISKPYIEITLNLMARFGVQVQREGWQRFTIARGQRYISPGEIHVEGDASSASYFLAAGALAGGPVRVEGVGRSSIQGDVKFADALALMGAEITLGDNWIEARAPAGGLQAIDVDLNHIPDAAMTIAVAALAAKGTTTIRNVESWRVKETDRLAAMATELRKVGASVVETQDSISVTPPAQLMANAEIDTYDDHRMAMCFSLVA…	sensitive	4	0	2
C8_MAG_00024	SAMN21888876	3409116	99.2806	7.19424	k__Bacteria;p__Proteobacteria;c__Alphaproteobacteria;o__Caulobacterales;f__Caulobacteraceae;g__Brevundimonas	MILGAVATGVTEVEGLLEGDDVLATARAAEAFGATVEKLGGGRWRVTGRGGFRTPAGVIDCGNAGTGVRLLMGAAAGYPISATFDGDASLRSRPMGRVTDHLTRMGATFDWSGKPGLLPATLTGGTLNAIDHVQTVASAQVKSAILLAGLNARGVTSVTEPEKSRDHTERMLRAFGAAVDVEEDGEGWVIRLQGGQPLTGTAVSVPGDPSSAAFPLAAGLIVPGSEVTVGGVMLNPLRTGLFDTWIEMGADLTIANRRVSGGEEVGDITARHSALKGVVVPENRAASMIDEYPILAATAAFAEGRTVMRGVGEMRVKESDRIRLMVDGLRACGVAVEEEPEGFIVTGAGEGGPVPGGATVHTAHDHRIAMSHLVLGLAAANAVTVDEPDMIATSFPGFV…	unclassified	6	0	1
C8_MAG_00028	SAMN21888877	4006252	94.2446	5.7554	k__Bacteria;p__Proteobacteria;c__Alphaproteobacteria;o__Sphingomonadales	AGLNTPGETTVIEPIATRDHSERMLAGFGAAIRVEAGDDGARRITIRGEATLRPQTITVPGDPSSAAFPMVAALIVPGSAITIANVGINPTRAGLIGVLQAMGADITLANRRDVGGEPVADLIVRASALTGIEVPPEVAPSMIDEFPILFVAAACAQGTTVMRGLDELRVKESDRIAVMAAGLTACGVTVEELPDGLIVHGRDAIPGGATVAAHLDHRIAMSLAILGLITRAPVTIDDARPIATSFPNFVTMMLALGARQIP	unclassified	137	1	1
C8_MAG_00029	SAMN21888878	4038507	94.2446	5.7554	k__Bacteria;p__Proteobacteria;c__Betaproteobacteria;o__Burkholderiales	MSELNLIEFHASSTPALSGSARVPGDKSISHRSIMMGSIAEGTTEVEGFLEGEDALATMNAFRALGVNIEGPDNGKVKVHGVGMHGLKAPRQVLDCGNSGTSMRLMSGLLAGQDFDCMLTGDSSLGKRPMKRVIDPLLLMGARIESQEGGRPPLHIHGRTSLKAIDYVLPMASAQVKSCVLLAGLYAEGTTTVTEPAVTRDHTERMLRGFGVEVITQGAKASVKGGQALKATKIDVPSDISSAAFFMVAASIAPNADITLKHVGLNPTRTGVIDILKLMGANIELSNHAEVGGEPVADVRVRSAALKGIEIPESLVPLAIDEFPVLFVAAANATGRTVLTGAEELRVKESDRIAVMAHGLQKCGIDAEPTEDGMIIQGLGHVDGLRYKATSIESQGDHR…	resistant	20	0	1
C8_MAG_00031	SAMN21888879	4695849	92.0863	4.31655	k__Bacteria;p__Proteobacteria;c__Gammaproteobacteria;o__Xanthomonadales;f__Sinobacteraceae	LTFVVQPGGQLAGSLRVPGDKSISHRAVMLGSLAEGVSEVTGFLTGEDCLCTMKAFQAMGVRIEQLGPTHLRVHGVGLNGLKAPGGPLDLGNSGTSMRLMSGLMAAQTFETTLIGDSSLSKRPMRRIVDPLRAMGAVIATTDKGTSPLHFSPAAALKAISYDSPVASAQVKSGILLAGLYADGKTEVREPEPSRDHTERMLRGFGVEVEARPGYAAVQGGQKLKATNIEVPADISSATFPMVAAAIVPGSDLILEAVGINPTRTGIIDILRSMGATITLTHERMLGGEPVADLRVQGARLQGITIGGDVVASAIDEFPAVFIAAACADGVTTVNDAEELRVKESDRIAAMCDGLTALGVSAIAKPDGAIITGGTITGGTVDSKGDHRIAMSFAVAALRA…	resistant	78	0	1
C8_MAG_00032	SAMN21888880	3976838	91.3669	3.59712	k__Bacteria;p__Proteobacteria;c__Betaproteobacteria;o__Burkholderiales;f__Oxalobacteraceae	NA	unclassified	72	0	2
C8_MAG_00033	SAMN21888881	3065071	84.8921	0	k__Bacteria;p__Proteobacteria;c__Alphaproteobacteria	MQTLTLEPFAAPARGTVQVPGSKSINNRALLLAALASGGSVLTGALDSDDTRIFASCLSALGFDVAHDRAASTFTVTGCGGVLPPVPGGRADLFVGNAGTAARFLLALAALGTEPVRFDGVPAMRKRPMGDLLDLLVAQGASVSFEGEPGHFPLVLTGAGRLAGGAVSLDPHRSSQQVSAALMVATFAASDLEITLAGTIVSEPYIAMTIDMMARWGVAVERPEAHRLTVRAGQSYAGQASYPVEPDASSASYFFAAAAVTGGEVTVGGLSRAALQGDVLFVDALAAMGAEVREGPEGLTVRGPARLHGAALDMNAISDTAPTLAAIAPYAVGEVLITGVEHMRGKETDRVRAMATELARMGVDLDERRDGLLIRPSAPVRAQVHTYDDHRMAMSLAVT…	sensitive	112	0	1
C8_MAG_00034	SAMN21888882	4744953	92.0863	7.19424	k__Bacteria	VSSAVPLTVKGTIRAPGDKSISHRALIFAAMANGQTRIRDILPSADVHATAAALRAMGVDIPALSEDFVVRGRGLDALHSPEQAFDCANSGTTTRLLTGLVAGLAGRAARFEGDASLSRRPMKRVAAPLSEMGARISFEGAAGHDGLPMRVSGQPLTALRYVNSHASAQVKGALLLAGLCGGVEVTIEEPVRSRDHSERMLAARGVRLEITDTSVTLPAGQVVQPADVVVPSDPSSATFFAALAAMADAGELRLENVCLNPTRTGAFDVLRRMGADVVIEHSADVGGELIGTLVVRPSSLVGAQIGGAEIPRCIDELPMIACLAARARGETRITDAQELRVKESDRIRAVVDNLRTLGVEVEEYPDGMRVVGSTTPLSGHVITHGDHRLAMAFGVLGAL…	resistant	18	0	0
C8_MAG_00036	SAMN21888883	3360869	85.6115	1.43885	k__Bacteria;p__Bacteroidetes;c__Flavobacteriia;o__Flavobacteriales;f__Flavobacteriaceae;g__Flavobacterium	LDLRLQHSTINYQQSTIKITGSKSETNRLLLLQALYPNLTLENTSNSDDSEVMADALQKSKITDQKSVIVNVHHAGTAMRFLTAFFAMQEGKEVVLTGSSRMKERPIKILVEALKQLGAEITYEENEGFPPINIKGKKLTQNKVSLPANVSSQYISALLLIAPKLENGLELTLEGEITSVPYIKMTLALLNEIGVETSFVKNVIKINQKSKIVNQQSTIESDWSSASYWYSIVALSDMGTQITLSSYKANSLQGDSALAEIYKNFGVETVFNSNNSITITKIATHNPQPTTYNLNNSPDIAQTIAVTCFGLGIGCHLTGLHTLKIKETDRLEALKNELTKLGATISVTNDALTMETSNHLIADVKIATYQDHRMAMAFAPLALKTSLNIQDAEVVSKSY…	sensitive	1	0	0
C8_MAG_00037	SAMN21888884	5019011	85.6115	1.43885	k__Bacteria;p__Proteobacteria;c__Alphaproteobacteria;o__Rhodospirillales;f__Acetobacteraceae	MHNSSLRPLLSRRPAAPLTGTMRVPGDKSISHRALMFGALAVGETRISGLLEGEDVLRTAAAMRALGAEVVQEGPGAWRVAGRGIGGLQEPADVLDMGNSGTAARLLAGILASHPLFAVMTGDASLRRRPMRRVTDPLAQCGARFSSREGGRLPLAIEGARDALPIDYVVPVPSAQVKSALLLCGLNAPGITRVEEREATRDHSENMLRHFGATVRVDVAGHGRVIELEGQPELRAADVVVPGDPSSASFPLVAALLVPGSRLRIEGVGLNPLRTGLFTTLREMGALLAIENARTEGGEPVGDIVAEFASLRGIEVPPERAPSMIDEYPILAVVAAAASGTTRMRGLKELRVKESDRLSATAAMLAANGVKVVIEGDDLIVEGGGIPGGGLVETHMDHR…	resistant	45	0	0
C8_MAG_00038	SAMN21888885	6557524	86.3309	2.8777	k__Bacteria;p__Proteobacteria;c__Gammaproteobacteria;o__Pseudomonadales;f__Pseudomonadaceae;g__Pseudomonas;s__Pseudomonas_putida	VVKAAKTKPEPIINRLVVVGLGLIGGSFAKGLRESGLCREVVGVDLDAPSRKQAVALGVVDRCEEDLAAACVGADVIQLAVPILAMEKVLALLARLDLGDAIITDVGSAKGNVVREARSVFVNESGQRLPRFVPGHPIAGSEQSGVEASNATLFRRHKVILTPLAETDPAALALVDRLWRALGADVEHMSVERHDEVLAATSHLPHLLAFGLVDSLAKRNENLEIFRYAAGGFRDFTRIAGSDPTMWHDIFLANRDAVLRTLDTYRSDLDALRDAIAEGDGHQLLGVFTRARVAREHFSKILARRAYVDAMNANDLIFLAQPGGRLNGRIRVPGDKSISHRSIMLGSLAEGTTEVEGFLEGEDALATLQAFRDMGVVIEGPNHGRVTIHGVGLHGLKPP…	resistant	1	0	4
C8_MAG_00039	SAMN21888886	3125813	84.1727	0.719424	k__Bacteria;p__Proteobacteria;c__Alphaproteobacteria;o__Rhizobiales	MIFGLLSTGRTEVEGLLEGDDVLRTADAARALGATITRHGEGRWSVQGVGIGGLVEPGDVLDFGNAGTGSRLMMGVAGSHPITSTFDGDASLRKRPMRRIIDPLLQMGVTVVSEAEGGRVPLTLRGPRETLPITYETPVASAQIKSAVLLAALNAPGETTVIEREASRDHTERMLRHFGAEVRVEPHGSHGRRITLVGQPKLKARPVVVPADPSSAAFPIVAALIVPGSDVTIEGMMMNPLRTGLLTTLLEMGARIDILGEREEGGETVADLRVRASELKGVDVPADRAPSMIDEYPVLSVAAAFATGETRMNGLEELRVKESDRLAAVAAGLDATGVHNRIEGDDLIVVGGQGKVRGGGPVATHLDHRIAMSFLVMGLASQSPVVVDDGAMIATSFPT…	unclassified	4	0	1
C8_MAG_00040	SAMN21888887	2353520	83.4532	1.43885	k__Bacteria;p__Proteobacteria;c__Alphaproteobacteria;o__Sphingomonadales;f__Erythrobacteraceae	MTSPKTSHTFSSLGPLKGAISVPGDKSISHRALMFAGLAVGRSRITGLLEGEDVLATASAMRQFGAHVERKGDGTWVVDGVGVGSLLEPRQALDMGNSGTSTRLLMGLVASHAITATFVGDASLSGRPMKRVIDPLSLMGASFEASAGGTLPLMLRGASPAVPITYRLPVASAQVKSAILLAGLNTPGITRVIEPVPTRDHTERMLTGFG	unclassified	87	0	0
C8_MAG_00041	SAMN21888888	5515789	84.1727	2.8777	k__Bacteria;p__Proteobacteria;c__Alphaproteobacteria;o__Rhizobiales;f__Rhizobiaceae	MTATDRLTIHPTATPLTGKVSPPGSKSITNRALLLAGLAKGTSTLTGALKSDDTRYMAEALRAMGVSVEEPDATTFVVTSSGALKAPEKPLFLGNAGTATRFLTAALALGHGRYVVDGDQHMRKRPIKPLVDALQSLGVAADAPTGCPPVTIDATGTFSSNRVVIDAGLSSQYVSALLMAAACGAQPFEIELAGADIGARGYIDLTLAAMRAFGADVAQPSPSVWRIAPTGYTATDFHIEPDASAATYIWGAEVLTGGRIDIGTPADAFTQPDAKAHAVIASFPHMPAVIDGSQMQDAIPTIAVLAAFNETPVRFVGIANLRVKECDRIRALSTGLNAIREGLATEEGDDLVVASDPGLAGQHLPANIDTFADHRIAMSFALAGLKIEGITILDPDCVG…	resistant	116	1	1
C8_MAG_00042	SAMN21888889	3150239	82.0144	0.719424	k__Bacteria;p__Proteobacteria;c__Alphaproteobacteria;o__Rhizobiales	MSHAHDGSPRPLSARRVRGLSGRVRPPGDKSISHRSMILGLLSVGETKVTGLLEGDDVLRTAEACRALGALIERTGEGAWTVRGVGIGGLRSPADVLDFGNAGTGSRLMMGVVGGHDVTATFDGDASLRKRPMRRILDPLALMGAQVLSQAEGGRCPITLRGAAEPNPIEYRTPVASAQIKSAVLLAGLNAPGETTVIEAEASRDHTEKMLSYFGASVTVTPEGAHGRRIVLKGRPELSPRPIVVPVDPSSAAFPLVAALLVPGSDVVIEAVMMNPLRIGLITTLREMGADIEELDRRVEGGEEVADLRVRASALKGVDVPADRAPSMIDEYPVLAVAASFASGETRMRGLQELRVKESDRLQAVADGLLANGVDCAIEGDDLVVRGGAGTVRGGGTVA…	resistant	2	0	1
C8_MAG_00044	SAMN21888890	3952081	83.4532	2.8777	k__Bacteria;p__Proteobacteria;c__Alphaproteobacteria;o__Rhizobiales	MIFGLLAIGETTVTGLLEGEDVMRTAAAARALGATVHHDGPGSWRVRGVGVGGLREPAGVLDFGNAGTGSRLMMGVCGSHPITTTFDGDASLRKRPMRRILDPLALMGTVIVAQEEGGRVPLTLRGPQEALPITYRTPVASAQIKSAVLLAGLAAPGETTVIETEATRDHTEKMLTHFGAEVTVSPEGEHGRRIVLKGQPELQAAPIVVPADPSSAAFPLVAALIVPGSDVLIESVMTNPLRSGLLTTLREMGADITVESEANEGGEAVATLRVRASGLKGVTVPPERAPSMIDEYPVLAVAASFATGTTRMRGLQELRVKESDRLAAVEAGLKAAGVTCAIEGDDLVVQGSGGAVAGGGTVATHLDHRIAMSFLVMGLATDKPMTVDDGAMIATSFPS…	unclassified	314	0	1
C8_MAG_00046	SAMN21888891	3975225	84.8921	7.19424	k__Bacteria;p__Proteobacteria;c__Alphaproteobacteria;o__Caulobacterales;f__Caulobacteraceae	MTAAHLTARRAGPLRGTVRAPGDKSISHRALILGALATGVTEIRGLLEGDDVKRTAAAMAAFGAGVERLGEGHWRVEGRGGFSEAADVIDCGNAGTGVRLIMGAAAGFDMAATFTGDASLRGRPMNRVLKPLGEMGATWICKAGGRLPLTLRGGALRHIAYTLPEPSAQVKSAVLLAGLHADGGAEVIEPEATRDHTERMLRGFGAEVEVRETGAGRHIVLPGGQALRGTNIHVPGDPSSAAFPLVAALVTPGSEVTVLGMLLNPLRIGLLETLGDMGADISVTNVRDEGGETVADVTARHSALEGVEVPPERAPSMIDEYPILAVAAAFASGKTVMRGIGEMRVKESDRIALMAAGLAACGIGVEEQPETLTVVGAKRGNHLVAGGAGVTTHGDHRIA…	resistant	58	0	0
C8_MAG_00048	SAMN21888892	5194788	79.8561	4.31655	k__Bacteria;p__Proteobacteria;c__Alphaproteobacteria;o__Rhodospirillales;f__Rhodospirillaceae;g__Azospirillum	MGGSGGSVMAMATGKAALTIIPPTHALTGRVIPPGSKSITNRALLLAALAAGTSRLTGALKSDDTRHMANALRQMGVTVDEPDATSFIVTSSGRLTAPTGPLFLGNAGTATRFLTAAMATVDGTVVVDGDEHMRKRPIAPLVKALTALGVDLDAPTGCPPVTVRGRGALAPGRVEIDAGLSSQYVSAILMAAACSTGPIDIALTGSDIGARGYIDLTVAAMRAFGASVDQQNAATWRVLPTGYRAADYVIEPDASAATYLWAAEMLTGGHIDLGVPSDAFTQPDACAQGLIAQFPNMPAVIDGSQMQDAVPTLAVLAAFNNHPVRFVGISNLRVKECDRTRALSTELAKIRPGLAWEEGDDLIVAADPSLAGQTMPTDIHTYADHRIAMSFALAGLKIH…	resistant	229	0	2
C8_MAG_00050	SAMN21888893	2849320	79.1367	5.03597	k__Bacteria;p__Proteobacteria;c__Alphaproteobacteria;o__Rhizobiales	MSNAHAGSPRPLSARRIAALAGRVRPPGDKSISHRAMILGLLSAGETRVTGLLEGDDVLRTAAACRALGALIERTGEGAWTVRGVGIGGLRSPAEVLDFGNAGTGSRLMMGVVGGHDVTASFDGDASLRKRPMRRILDPLALMGAEILSQAEGGRCPVTIRGAADPNPITYRTPVASAQIKSAVLLAALNAPGETTVIETEASRDHTEKMLSYFGASVTVTPEGEHGRRIVLKGRPELAPRPIVVPVDPSSAAFPIVAALIVPNSEIVVEAMMMNPLRIGLLTTLREMGADIEELDRRVEGGEEVADLRVRSSVLKGVDVPADRAPSMIDEYPVLAVAAAFAKGETRMRGLQELRVKESDRLQAVADGLAANGVDHAIEGDDLIVRGGGGRAAGGGTVA…	resistant	25	0	1
C8_MAG_00051	SAMN21888894	2634691	75.5396	1.43885	k__Bacteria;p__Bacteroidetes;c__Flavobacteriia;o__Flavobacteriales;f__Flavobacteriaceae;g__Flavobacterium	MTLRLQANDLKSGVTLNLPGSKSIANRLLILQQHHLEIVVAELPDVDDVQILQQALSSTSETSNIGHAGTAMRFLTAFLAVTTTEKRTITGSERMQNRPIGPLVEALNNLGAQINYLGKHGFPPLEILPPKALHNSVEIDASVSSQFITALLLNAAVLPKPFHIKLANSAVSQSYLDLTLNLLQNLGYSFEQTSSEIVIFHIPTTVKRTVVVEADWSAASYFYSIVALADIGFELKLAQLQQNSKQGDAKTANYYQSFGVQTTQTADGIVIKKVQNAFSHIAFYLENQPDIAQTIAVTAAALGCSCQLTGLKTLAIKETNRLAALQTELQKCGVTV	unclassified	9	0	0
C8_MAG_00052	SAMN21888895	3566969	80.5755	6.47482	k__Bacteria;p__Proteobacteria;c__Alphaproteobacteria;o__Rhizobiales	MTAPHAAAPLSAEPSRALTGEISVPGDKSISHRALILGAMAVGETVISGLLEGEDVLRTGTAMAMLGAGVTRDADGLWHVHGVGVGGFAEPAGVLDFGNSGTGVRLAMGAVATTPIAVTFTGDASLCRRPMGRVLDPLARFGAVSMGRAGGRLPLTLTGAERAMPVTYVSPVASAQVKSAVLLAGLNAPGETTLIEREATRDHTENMLRAFGASVRVEQTDEGHAVTVGGEAELKAVPIAVPADPSSAAFPLAAGLIVPDSAVTVTGVLMNPTRAGLYETLREMGADLTIGAPREEGGEAVSDLTARFSSLKGIEVPPERAPSMIDEYPILAVIAAFAEGRTVMRGLKELRVKESDRLAAMARGLIACGVKVEELEDGLIVEGMGAGGMPGGGTIATEM…	resistant	520	0	0
C8_MAG_00054	SAMN21888896	1289552	73.3813	0.719424	k__Bacteria;p__Actinobacteria;c__Actinobacteria;o__Actinomycetales;f__Streptomycetaceae	MSAGLNSLGIGVEVVGSEADARWVVTPAPLKGPAQIDVGNAGTVMRFLPPLAAMAHGEIAFDGDPRSYERPIGPVIRALEELGIEIEHQGRYSLPMIIKGRGAIPGGNLTIDASKSSQFLSALLLVGPSMTNGITVTHEGGVLPSMPHIDMTVQMLRDFGAVVEVDKAGQRWSVKAGALHRQDFIIEPDLSNASPFLSIAMVCGGKITIADWPQHTTQPGDYLREIFTKMGATVEFSAAGLTLTGGESIHGIDIDLHDVGELTPSIAALAALADSPSHLRGIGHLRLHETDRLAALTREINSLGGNVTEDESSLHITPAPLHGGTFHTYEDHRLATAGAVIGLVTADVQIENVATTRKTLPDFPGLWKSLVV	unclassified	0	0	0
C8_MAG_00055	SAMN21888897	1517273	72.6619	0	k__Bacteria;p__Proteobacteria	MAIDSIKGHFFYPTTSPCTNAFVTLSHTVKHAGELLVPGSKSFTNRALVIAGQCRGPCEFEGALFAEDSYWACWCLEALGFSVFADPQKRRIVIQPPNTAPTKQPIELFLGKSGTLARFLPAVVLNWQSTFPNWPELVATVNADQQLRQRPIEPLIVALKILGAQWKNSIPGEIHSSSLEGNCEVSGEISGQFLSGLLITACGANKNISIKRTNNLVQPGYITMTLEMIKKFGAIVHFNETLEEFSIKKQRYSPQKLTLEADASTACAYIAMALLHGIGVDIVNLGYETIQPDYKVISLWKEAGLLIEQSLSSTKIRASQKNSWISLPSSIDGTPFSDQSLILGILALFSQKPLEIKGISHIRHHESNRIAHFVANLGKLGLKAQETKDGFVVYPMEKD…	unclassified	45	0	0
C8_MAG_00057	SAMN21888898	4818823	74.1007	5.7554	k__Bacteria;p__Proteobacteria;c__Betaproteobacteria;o__Burkholderiales;f__Rubrivivax	MYDIPFLDLPPLVGASGTVRLPGSKSISNRVLLLAGLAAGTTVVQDLLDSDDTRVMLDALRALGCGIERDAASPATVRVTGLGGTLRVHEADLFLGNAGTAMRPLVATLAVLATLQGGRFTLRGVPRMHERPIGDLVDALRPLGCRIDDLGQPGYPPLALHGTAGGRLALDAPIRVRGDVSSQFLTALLLALPLAAATRDVVIAVDGELISKPYVEITLNLLARFGIAVRREGWQRFVIPAGSAYATPGAIHVEGDASSASYFVALGAIAAQGGAPLRIEGVGEGSIQGDIRFVDAAEAMGAQVKRGPGWLEVHRGRWPLAPIRLDCTAIPDAAMTLAVMALFATGTSRLDGIASWRVKETDRIAAMAAELTKLGATVVAGADFIEVTPPAGPWRAAAI…	sensitive	20	0	2
C8_MAG_00058	SAMN21888899	2948086	72.6619	5.03597	k__Bacteria;p__Proteobacteria;c__Gammaproteobacteria;o__Xanthomonadales;f__Xanthomonadaceae	MSGSAASWIAAPGRPLTGRLRVPGDKSVSHRSVMLGALAQGTTRVSGFLEGEDTVATAAILQRLGVRIEASGEGERIVHGVGLRGLRPADGSLDCGNAGTGMRLLAGLLAGQAFESTLVGDASLSKRPMRRVIDPLARMGARIDSESGLPPLRIHANNVLQGIDYECPVASAQVKSAILLAGLYAEGPTTVREPHPTRDYTERMLSAFGADIDFAPGIATLRPGRVLTATSVDVPADFSSAAFFLVAASVIPGSHLVLERVGVNPRRTGLLEALRRMGADLTVRPAGEQGGEPVADIEVRAARLQGAAIPEALVPDMIDEFPALFTAAALAEGTTVVSGAAELRVKESDRIAVMAAGLKALGATIEETPDGAIITGSGFTANVAATPSEARAGRLRGGQ…	resistant	3	0	2
C8_MAG_00060	SAMN21888900	1425545	70.5036	2.8777	k__Bacteria;p__Bacteroidetes;c__Sphingobacteriia;o__Sphingobacteriales;f__Chitinophagaceae	MRATVYPNTLRGEQVAPASKSSMQRACAAALLHRGTTRILNPGHSNDDLAAIDVIQKLGAIVKTEDASKEKINSTSIIVHSNGVQPIGDTMNCGESGLGIRMFTPIAALSDQSITVEGIGSLLKRPMHFFDTIFPKLGIEIQSQSGYLPIQIKGPLKPANIEVDGSLSSQFLTGLLMAFAATENTNAVIEVQGLKSKPYIDLTLSVLNTFGWKVQHQDYKRFEFLAHPPLADHIDYTVEGDWSGAAFLLVAGAIAGPIVVKGLQLNSTQADKAVMQALKDAGASIDINENAIQIGPAKDKAGVVGSLKAFEFDATHCPDLFPPLVALAAVCNGVTILHGVSRLAHKESDRGLTLQKEFAKLGIRIELNQDRMMVYGGTGIIGAEVFSQHDHRIAMACGV…	sensitive	2	0	0
D1_MAG_00001	SAMN21888901	3604720	100	0.719424	k__Bacteria;p__Bacteroidetes;c__Flavobacteriia;o__Flavobacteriales;f__Flavobacteriaceae;g__Flavobacterium	VNLLLTNSQITTRHTELVEVRNSQLSITGSKSETNRLLLLKALYPNISLENASNSDDSEVMTNIIQNFQLPTSVTLSAVEVQQLFNVHHAGTAMRFLTAFFAIQEGKEIVLTGSSRMKERPIKILVEALQQLGAEISYEENEGFPPIKIKGRKLINNKVSLPANVSSQYISALLLIAPKLENGLELTLEGEITSIPYIKMTLALLNEIGVKTSFVNDKITVTPSAIEAQQIITIESDWSSASYWYSIIALSEIGTQITLSSYKQNSLQGDSALVEIYKNFGVETIFNNNNSITIIKSNNFKPDPSENEQAKQTLNLKLNNSPDIAQTIAVTCFGLGIGCHLTGLHTLKIKETDRLEALKTELSKLGANISVTNDSLTIQQSNNLNSNIKIKTYQDHRMA…	sensitive	0	0	0
D1_MAG_00002	SAMN21888902	2896378	99.2806	0	k__Bacteria;p__Proteobacteria;c__Betaproteobacteria;o__Burkholderiales;f__Comamonadaceae	MFSIASLDLPPLAHAGGTVRLPGSKSISNRVLLLAALCQGRTTLHDVLDSDDTRVMLAALRQLGCQIDQDGSQVIISGMDGKPAPGPHRLFLGNAGTAMRPLAAALAVMGGDYELSGIPRMHQRPIGDLVDALRQLGCHITDLGEPGFPPLRIGQPQLNLQQAIRVRGDVSSQFLTALLLALPLVAQRDVVIEVTTELISKPYIGITLALMERFGVKVQQTGWQRFVIPAESRYQSPGDLHVEADASSASYFIALGAIATPGAGQEPLRIEGVGMGSIQGDIRFVEAAQQMGTSVRSGPNWLEVSRGRWPLRAIDLDANHIPDAAMTLAVMALFADGPSTLRNIASWRVKETDRISAMACELRKLGAQVDEGADQLRITPPARDQWRAASIHTYDDHRV…	sensitive	5	0	2
D1_MAG_00006	SAMN21888903	4270577	98.5612	0	k__Bacteria;p__Bacteroidetes;c__Sphingobacteriia;o__Sphingobacteriales	MKYKVTKRDKKLVGTVTLEGSKSITNRVIIIKALCPEFFEITNFSISEDSETLVELINSTENVLDARDGGTTFRFLTAFLAVHEGDVVLTGSDRLQKRPVGPLVEALRSLGADIDYVGEHGYPPLRIRGKRLNGNRIEIDAGVSSQFVSSLLMIAPLLKDGLIIRMKGEPVSRPYIQMTLNVMKHFGIHHEWTQSVISVPHQEYVGRKYNVEGDWTAASYYYTMAALSDHVDLKIMGLNKFSYQGDFAIANLMQQFGVSTSFIEGGIHLTKTDYRTKSTELDFRDYPDLAQSVLVAAAATGTAVKARGLETLEIKETNRIEALDTELQKIDLKLIPLGTTWNLGVRADKPLDKTLEINTYKDHRMAMAFTPLAIPFGEVIIDDPAVVTKSYAGFWEDIA…	unclassified	0	0	1
D1_MAG_00008	SAMN21888904	2394771	97.8417	0	k__Bacteria;p__Bacteroidetes;c__Flavobacteriia;o__Flavobacteriales;f__Cryomorphaceae	MKPTALKYSGQLIAPASKSYGQRLLVLAALTAQTCQIERLGNDRDTQAMKNALDFLCQKEDIHHDAIIDVGESGFALRTLAFVARCFRSSYQLTGHGTLLQRTHFATIHLLEQLGLSVAHQQGKLPLQISGAITNTKIEVDGTEGSQYVSGLFLLAAKFPGEWQITIKNLNSRPYFEMTLAALREFGFQYERNNDFFSFVGNQELSCAQAKVEGDWSSVAAHLVGASIRGKIRVSGLNPESLQPDQNLLDVLKQFGAKSEWKKSELWISESQYKNPFNFDCTHQPDLFPVLVVLACAALGTSTLSGLHRLQNKESDRLKAMCGALDIWGVAYQITQDKIEIQGTGQIKSGKIHTHNDHRIVMAACISNMLSDSVCVPEETGALQKSYPAFLQDFLRFTKA	unclassified	4	0	0
D1_MAG_00009	SAMN21888905	4171199	100	2.15827	k__Bacteria;p__Proteobacteria;c__Alphaproteobacteria;o__Rhizobiales	MTHASQSLRIVPPSHPLVGRVTPPGSKSITNRALLLAALAKGTSRLTGALKSKDTQLMAAALRQMGVTVDEPDATSFVVTSDGRLKAPAEPLMLGNAGTATRFLTAAVTLVEGRVVVDGDEEMRKRPIRPLVDALRSLGVDATCETGCPPVVINGTGYFGKGRVEIDGGLSSQYVSALLMAAPFGDGPIEVALTGKDLDARGYVNLTLAAMRAFGAKAVQIDEMTWRVEPTGYRATDFHIEPDASAATYLWAASALTSGNIDLGVPIAAFTQPDAEAAKLIRQFPNMPAVIDGSQMQDAVPTLAVLAAFNATPVRFVGIANLRVKECDRISALSTELNRIRPGLAHEEGDDLIVNADQGLATLQQRSAITRIETYADHRIAMSFALAGLKIGGLVILDP…	resistant	28	0	0
D1_MAG_00011	SAMN21888906	3102269	99.2806	2.15827	k__Bacteria;p__Proteobacteria;c__Betaproteobacteria;o__Burkholderiales;f__Comamonadaceae	MFSTAFLDIPALQGASGTVTLPGSKSISNRVLLLSALCQGTTVVHDLLDSDDTRVMLAALRQLGCGVDAEGTTVTITGLGGRAWPAEAIEFFMGNAGTAMRPLTAALAVQGGDFTLKGVPRMHERPIGDLVDALRELGCTIDYLGNEGYPPLRVGQPQLQLDKPIPVRGDVSSQFLTALLMALPLAAQERAITIEVVGELISKPYIEITLNLLARYGIAVERQGWERFVIPAGSRYQSPGSIHVEADASSASYFIALGAMAEGQGIRIQGVGADSIQGDIRFMDAAAQMGAHITSGPNWLEIRRGAWPLKGITLDCNHIPDAAMTLAVMALYADGPTTLRNIASWRVKETDRIAAMAAESRKLGATVEEGPDWITIHPLPAGHWRRASIHTYDDHRVAM…	sensitive	3	0	1
D1_MAG_00012	SAMN21888907	4966842	99.2806	2.15827	k__Bacteria;p__Proteobacteria;c__Alphaproteobacteria;o__Rhodobacterales;f__Rhodobacteraceae;g__Rhodobacter	MSGHGTAQPMTSAASGPLTGVAEVPGDKSISHRALIFGAMAVGETKITGLLEGQDVLDTAKAMRAFGATVTQHGPGAWSVYGVGVGGFSEPADVIDCGNSGTGVRLIMGTMATTPMTATFTGDASLRKRPMGRVTDPLSLFGTQAYGRKGGRLPMTVVGAANPVPVRYALPVASAQVKSAVLLAGLNAPGETVVIEREPTRDHSERMLLGFGAELHVEKGAEGHIITLKGRPELRPQSVAVPRDPSSAAFPTCAALIVPGSDIMVPGVSQNLTRNGLYITLSEMGAEIEFQNPREEGGEPVADLRVKFSGNMKGIEVPPSRAPSMIDEYPILSIVASFATGKTVMRGVKELRVKESDRIDAMARGLEACGVKVEEDEDTLIVHGMGAGGMPGGATCATH…	resistant	27	0	0
D1_MAG_00013	SAMN21888908	3331068	97.1223	0	k__Bacteria;p__Bacteroidetes	MSEPVCIQLPPAKSEAIRALSFDFLDANTAGETALSHKLQLHWPEDMLVMHQALQGLLQGQSILHLKEAGTPARIILALASAFARNTTTLTAADSLERRPFAELIQVLRQWGANISLSASSTGWPMTIQPAELTLTPVTMSMGRSSQFASALALLAFGLQQPLDLQWHDEPVSLSYLALTLSMIQERGLEVNLRPNQLTVQPSRSNPIHSTSVWSSDWSSAAFFAVARMWLPKEQDLLLEGLTLESQHPDRKILDWLADFGLQASQEPDGLRLSRREAALVPPSSYDLKNCPDLVPAFAVFLAVTARQPILLSGVGHLAHKESNRLVAIHQNLQLIGGKLIPEGEDAWLHPCTGPLPSTLHILTAHDHRILMAFAPLSLLGIILQPDDMSCVRKSFPFF…	sensitive	8	0	0
D1_MAG_00014	SAMN21888909	4833864	97.8417	1.43885	k__Bacteria;p__Proteobacteria;c__Betaproteobacteria;o__Burkholderiales;f__Oxalobacteraceae	MTHEYIDLAPVAHAEGTVRLPGSKSISNRVLLLAALSQGAVQIVDLLASDDTAVMLAALRSLGVEWREEQTATGTIHHVQGVAGVLPNAKADLFMGNAGTAIRPLTAALAVIGGDYTLHGVPRMHERPIGDLVDALNAAGTNVEYTGNPGFPPLHIKQGKIHAQRLSVRGNVSSQFLTALLMVAPLMAREHAITIAVEGELISKPYIEITLNLMRRFGVTVEQDGWAAFTVQPGQVYQSPGVIHVEGDASSASYFLAAGAIAGGPVRVEGVGKDSIQGDVRFVAALEQMGAQITMGDNWIEARSNGVLKAIDADFNHIPDAAMTIAVAALYADGTSTLRNIASWRVKETDRIAAMATELRKVGAIVEEGPDYIRVTPPAVIGPATIDTYDDHRMAMCFS…	sensitive	0	0	4
D1_MAG_00017	SAMN21888910	4106956	97.8417	1.43885	k__Bacteria;p__Proteobacteria;c__Gammaproteobacteria;o__Aeromonadales;f__Aeromonadaceae;g__Aeromonas;s__Aeromonas_veronii	MNSLRLEPISRVAGEVNLPGSKSVSNRALLLAALARGTTRLTNLLDSDDIRHMLAALTQLGVKYKLSADKTECTVQGLGRSFAVKEPVNLFLGNAGTAMRPLCAALCLGSGEYTLGGEPRMEERPIGHLVDALREAGAHIQYLKHDGYPPLVVDAKGLWGGDVHVDGSVSSQFLTAFLMAAPMAAGDTRIHIKGELVSKPYIDITLHIMKQFGVVIEHDNYKLFYIKGNQTYISPGDFLVEGDASSASYFLAAGAIKGKVRVTGIGKHSIQGDIHFADVLEKMGARITWGDDFIEAELAPLHGVDMDMNHIPDAAMTIAVAALFAEGPTSIRNIYNWRVKETDRLHAMATELRKLGVEVEEGHDFITVTPPTQLKHAEIDTYNDHRIAMCFSLVALSDT…	sensitive	9	0	3
D1_MAG_00018	SAMN21888911	3777048	98.5612	2.15827	k__Bacteria;p__Bacteroidetes;c__Flavobacteriia;o__Flavobacteriales;f__Flavobacteriaceae;g__Flavobacterium	NA	unclassified	21	0	1
D1_MAG_00019	SAMN21888912	5046364	97.1223	0.719424	k__Bacteria;p__Verrucomicrobia;c__Verrucomicrobiae;o__Verrucomicrobiales;f__Verrucomicrobiaceae	MSDIPGHVAGFSPTMATLKVRKFKSFPAEISVPGDKSISHRAAMFAGMADGKTVISGFLPSEDCLCTVKAMQAMGAEVEPLEELEGVGLVKLAITGHGPKLKAPEGPIDCGNSGTTIRLLSGILAGQDFTAEMGGDASLSKRPMKRVADPLRLMGAKVEGQGEKICAPLKVTGGSLQAITYTLPMASAQVKSAVLLAGMFAPGKTTVNEPVATRNHTERIMSHFGVKWLREGDAISVYGGQTPRATDITVPGDISSAAFWMVAAAASPGRQITLKNVGLNPTRTGVINVLLRMGAQITSSETHSEGEALGNVIVRGGELNATVIGGAEIPNVIDELPILAVAGALARGSTLIKDARELRVKETDRIAAVAENLRRMGVTVTEFDDGMEITGGAKLTGAT…	resistant	156	0	1
D1_MAG_00021	SAMN21888913	3774278	95.6835	0	k__Bacteria	MSLRISRAKSVTGQFRPPSDKSLTHRAYMFAAIANGVSRVYSPLRGEDCESTRRCLEAMGLQSNELPTGFELTPVGEWKEPTGELDCGNSGTTMRLLSGLIASRPLSATLVGDESLSRRPMKRIATPLKLMGAKIEGDQAPLTIHGGTLKAIDYMSPVASAQVKSAILLAGLRAEGVTVVREPSLSRDHTERMLTFLGVDLQTTTLCEGTVQHVLEGGQTVKPFEFTVPGDISSAAFFLVAGALFGEEVVATELSLNPSRTGILDVFEQCGLSYTVESPKSEMNEPSGNLVLHARPEPLKPFQISGDLVPRLVDEIPVLAVLATQAEGTSVIKDAAELRVKETDRIETVAKHLKMMGANVETFEDGMAITGPTPLVGAKIQAKGDHRIAMAFAIAGLIA…	resistant	0	0	0
D1_MAG_00028	SAMN21888914	2664058	95.6835	1.43885	k__Bacteria;p__Proteobacteria	NA	unclassified	21	0	0
D1_MAG_00033	SAMN21888915	3902075	93.5252	0	k__Bacteria;p__Proteobacteria;c__Alphaproteobacteria;o__Rhizobiales	MSTPRPHSVRLEPVSAPLRGRLALPGSKSITNRALLLAALAAGTSRLTGALKSDDTARMAEALAAMGVGIAEPDATSFVVTASGRLAAPAAPLFLGNAGTATRFLTAAVALVDGPVVVDGDANMRKRPIRPLVTALAELGVRAETATGCPPVTVHGTGRISGSRVTIDAGLSSQYVSALLMLAACGSGDIEVALTGDHIGARGYVDLTVAAMEAFGARVVQPSPGLWRVGATGYRAHDMAIEPDASAATYLWAAERITGGAIDLGTPAGAFTQPDAKAYAMISAWPQMPTTIEGSQMQDAIPTLAVIAAFNRTPVRFTGIANLRVKECDRISALSQGLNRIRPGLAVEQGDDLVISPDHGLIGQTCHAEINTHDDHRIAMSFALAGLLVGGIDILDPAC…	sensitive	33	0	1
D1_MAG_00034	SAMN21888916	3582211	94.2446	0.719424	k__Bacteria;p__Proteobacteria;c__Alphaproteobacteria;o__Sphingomonadales	MTDATALPQPLCLTITGPLKGDITVPGDKSISHRALMLGALAVGETRVSGLLEGEDVLATAAAMRAMGADIERRAPGEWAIHGVGVGGLLQPMTALDMGNSGTSTRLLMGLVASHPITATFVGDASLSGRPMGRVITPLGLMGATITATPGPGGRLSLPLTLTGLCPAIALRYTLPVASAQVKSAVLLAGLNTPGDTTVIEPIPTRDHSERMLAGFGARLRVETAPEGRIITISGEAELRPQAIVVPGDPSSAAFPMVAALIVPGSDIIIRNVGINPTRAGLIAVLQAMGGQIDLINRREVGGEPVADLHVRHSSLSGIEVPPEGAASMIDEYPILFVAAACASGRTSMRGIEELRVKESDRIAVMAQGLAACGIACTELEDGLIIEGRGGDPAPGGAT…	resistant	12	0	0
D1_MAG_00036	SAMN21888917	4398125	95.6835	3.59712	k__Bacteria;p__Cyanobacteria	MTARIELTEAAPHQTLTLEFPADGVALTGRVRVPGDKSISHRALMLGAIALGETRIQGLLLGEDPRSTAACFQAMGVTLSSLEDEWVTVQGVGLGHLQEPADVLNAGNSGTTLRLMLGLLASHPDRLFTVTGDGSLRSRPMDRVIVPLTQMGAQIWGRQGNRLAPLAVRGQALKPIHYRSPVASAQIKSCLLLAGLMTEGDTTVTEPSLSRDHSERMLRAFGADISTDPDTCSVTVRGPATLTGQTVVVPGDISSAAFWLVAGAITPGSDLVVENVGINPTRTGILDALAAMEADITLENPREVTGEPVADLRVRHSRLKAATFGGDLIPRMIDEVPILAVAALFAEGTTVFTDAAELRVKECDRIAVMASQLTRLGARVEEHPDGLTVHGGARLTGTT…	resistant	136	0	0
D1_MAG_00037	SAMN21888918	4255971	97.1223	5.7554	k__Bacteria;p__Bacteroidetes	MPETLELVSATRQIQAIPRLPGSKSISNRLLMLEAVSGGAIRPGSLSEADDTQRLLKICRELPANAEAGHGGTTFRFALALLASTPGYQGRLGGSVRLNERPQASLIEALRSLGADIRCLQNEGFAPVSIQGKALHGGQLHIDATVSSQFLSALLLIAPRMHKGLELFPTAEIVSPGYLEMTLRLLEQSGAIVERRESSIYVGPGEWKNTTIEVERDWSSASYWYAFMALCSKGSVLLEGLHFSGLQPDEACAEAFRSLGVNSEPCPEGIRLRRTERHATHFKWDGSESPDIVQTLVCVCAGLGIQAEFTGLKTLRIKETDRLAALQNELRKIKVGVELEGDHRLLLNPSQADYSRTLIAETYNDHRMAMAFAPLVLRCYRVAIRNPEVVNKSYPGFWR…	sensitive	23	0	0
D1_MAG_00039	SAMN21888919	1941960	92.8058	1.43885	k__Bacteria;p__Proteobacteria;c__Alphaproteobacteria	NA	unclassified	8	0	1
D1_MAG_00040	SAMN21888920	5357856	94.964	4.31655	k__Bacteria;p__Planctomycetes;c__Planctomycetia;o__Planctomycetales;f__Planctomycetaceae;g__Planctomyces	VSANSTYAMQPVGRAISGVMRPPGSKSLTNRALVTAALAAGTSELTGVLHSRDTEVMIDSLRRLGISIEEYTDEHRVVVQGCGGKLPNSQAELWLENSGTSIRFLAAMCALGPGDGQPGHYRLDGNSRMRERPIDDLISALGAMGCQARCELNSGCPPVVIESTGLSASKVSIRAEKSSQFLSALLLASPYNQQTLQIETIGTMVSEPYVEMTSGVMAAFGVSVECPQPGTYVVKPATYQGIRYDIEPDASAASYFFAVAAITGGEVTVDGLNANALQGDVMFVKALEQMGCEVHWGERQITVKGHPLKGIEIDMNAISDTAQTLAVVATFAQSPTTIRNIAHVRHKETDRIQAVVTELGKLGIHVVEFEDGMTIHPGAPRCSESNPALVDTYDDHRMA…	sensitive	223	1	2
D1_MAG_00042	SAMN21888921	5080471	97.8417	7.19424	k__Bacteria;p__Verrucomicrobia;c__Verrucomicrobiae;o__Verrucomicrobiales	MPLPDLIEIIPPAGSPSVSAITIPGSKSITNRALILAAMASGPVTLRGALWSEDTQVMTGCLRTMGFPVEVLPDPAEEANRILRIEGAGGTIPRAGTAAEPLDLFVGNAGTAARFLTALCCLGRGAYRLAGVPRMHERPQAGLLAALRTLGYRVDSPNDRLPAVLHGTGPRAARCEVSVAESSQFASALLMPSRLAGWEIGVTGANPDEIPYVEMTRRLMETFPHGGGEFQVEPDASSGSYFWAAAHLLGRDRISVNHWPDSGWQVDARYPQFLDLPAEVSRERDLGDSIMTAIAVAPLAGRTVRFTDLGRLRVQECERVAALRTELTRCGARVTESGDTLTVEPSVLHGAEIETYDDHRMAMCFATLGLQVPGIRLRHPGCVRKTFPNFFRKLAAPAP…	sensitive	21	0	1
D1_MAG_00043	SAMN21888922	2868958	96.4029	5.7554	k__Bacteria;p__Proteobacteria;c__Alphaproteobacteria	MNQTPHPFAPSAAPRGLISARSSGLFGTAHVPGDKSISHRALMLSALAPGRTVIHGLLEGEDVLRTARAMIAMGAVIAPPDRAGGTWSVTGNAAGLRNPRTTVYLGNSGTSARLLMGLTGGFGIQATFTGDASLQKRPMGRVIKPLSLMGVQFEATSGDRLPLRVIGQPQLRAIDYTLPVASAQVKSAILLAGLRAGGVTTVTEPDPTRDHTERMLRGFGVTISRDVQADGSVIAAIEGGQRLVTPGTLFVPGDPSSAAFLTVAALITPHSEVTIANVLMNTLRTGLYDTLIEMGGDITFTNQRAQGGEDVADIVVRHSALKGVSVPESRVASMIDEFPILGIAAACAEGETRMTGLAELRVKESDRLAAIATGLAACGVDVTAGDSDLTVRGTGNPPA…	resistant	46	0	1
D1_MAG_00046	SAMN21888923	3175710	98.5612	8.63309	k__Bacteria;p__Proteobacteria;c__Betaproteobacteria;o__Methylophilales;f__Methylophilaceae;g__Methylophilus	MPCLPMRAMRAMTGPNQKFNNAFFKIAMEQLHLPAAHHALGAITLPGSKSISNRTLLLAALADGDTVIRDLLASDDTARMLEALSTLGVQLKNIGEHAWQVTGCAGSFPNKQADLFLGNAGTAFRPLTAALAFMGGHYHLHGVPRMHERPIGDLVDALQQAGANITYESNSGYPPLQISPAQLDVSQAIQIRGDVSSQFLTALLMALPLTGQAATIEVVGELISKPYIEITLNLMQHFGVTVQRDQWQRFYVPAATHYQSPSALYVEGDASSASYFIAAGIVAGDVTVNGVGQHSIQGDIRFAEASSLMGGRITYGENHVRAEKTQPLKAIDLDCNHIPDAAMTLAVMALFAKGTTTLRNIASWRVKETDRIAAMATELRKVGAVVVEREDSIQITPPT…	sensitive	37	0	2
D1_MAG_00047	SAMN21888924	3166428	91.3669	1.43885	k__Bacteria	MKLVVTRAQAVSGEIVIPSDKSLTHRSYLLGAIANGPSRIENPLRGEDCESTRHCLEQLGTRFEDDGTFVTVIPATEWSQPTEPLDCGNSGTTMRLLSGLLASRPRTVTMKGDASLSRRPMKRIAKPLNEMGAVVTGETPPLTIQGGQLHGITYHSEVASAQVKSCVLLAGLRAEGKTVLHEPTKSRDHTERMLTAMGASITVDGNAVAIEPSFDLKPFEMRVPGDISSAAFWLVAGALLAEQPLTLIGVNVNPTRTGILDVLNQVGATVVHRNPREENGEPVADLEITRDATKPFVIEGSLVPRLIDEIPVLAVLATQLNGETIIRDARELRVKETDRIGVVSAGLRAMGANVEATEDGFVIQGPTPLKGATIDASGDHRIGMAFAIAGLVADGHTVI…	resistant	22	0	0
D1_MAG_00048	SAMN21888925	3075948	91.3669	2.15827	k__Bacteria;p__Bacteroidetes	MIKLTHLTKTVKGTIALPASKSLSNRALIIQALCKEPFTIHNLSAAEDTQVLKRILESKTTMADVGDAGTAMRFLLAYYATQPTEVTLTGSARMQQRPIGPLVDALRSMGAEINYTSVAGYPPVTVKGSRSLNDTVTIRSDVSSQFITALMLIAPV	unclassified	4	0	0
D1_MAG_00049	SAMN21888926	5137330	96.4029	7.19424	k__Bacteria;p__Verrucomicrobia;c__Verrucomicrobiae;o__Verrucomicrobiales;f__Verrucomicrobiaceae	MMSAFAKLIYLDVFRMSQFKVRAIQSLNAEFSVPGDKSMSHRAAMIAGISHGSCLIRNFLPSEDCLNTLKAMGSLGVKYHIIEELEGFGPTAIRIIGRNGKLLPPQAPIDCGNSGTGMRLLAGLLSAQPFDSELFGDPSLSSRPMNRIILPLSQMGANIEARGEKPGCAPLLIHGGGLHPISYDMPVASAQVKSAVLLAGLFCEGKTTVIQPAETRDHTERMLAAFRVHSRREGNAISIHGGQIPQACDFLVPGDISSAAFWLVAAAAMPGSRLLIENVGLNETRTAIISILVRMGAKISDFVRSNQDGEPMGNVEVCGRGLTGTVLLPEEIPNLIDEIPVIAVAAALAEGTTSIRNAKELRVKESDRIRTVVDNLRKMGADVTEFEDGMEIKGGKPLH…	resistant	62	0	2
D1_MAG_00050	SAMN21888927	5563704	92.0863	3.59712	k__Bacteria;p__Verrucomicrobia;c__Verrucomicrobiae;o__Verrucomicrobiales;f__Verrucomicrobiaceae	VTPFRRSSPDMATLKVRKLKSFPAEISVPGDKSISHRAAMFAGMADGTTVIEGFLPSEDCLCSVKAMQAMGAIVEPLEELEGVGLVKLAITGHGPKLKAPAGPVDCGNSGTTIRLLSGILAGQDFTTEMFGDASLSKRPMKRVADPLRLMGAKVEGQGEKICAPLKVTGGNLQAINYTLPMASAQVKSAILLAGLFAPGKTTVIEPVATRNHTERIMSHFGVKWLRDGNAVSVYGGQVPRATDIIVPGDISSAAFWMVAAAASPGQQITLKNVGLNPTRTGVINVLLRMGAHITHSESSSDGEPRGNVVIKGGELNATVIGGAEIPNVIDELPILAVAGALARGNTLIKDAQELRVKETDRIAAVAENLRRMGVEVIEYDDGMEIIGGAKLQGATISTY…	resistant	437	0	3
D1_MAG_00051	SAMN21888928	3755658	93.5252	5.03597	k__Bacteria;p__Proteobacteria;c__Alphaproteobacteria;o__Rhodospirillales;f__Rhodospirillaceae	MSAASKPTPAVARRGASLSGAVAVPGDKSISHRALMLGGLAVGETVVHGLLEGEDVLRTAAAMRQMGAEIAKDAATGIWRARGRGIGGLLEPADVLDLGNAGTGARLLMGLVAGHNFVSVFTGDASLRRRPMGRITAPLMQMGARFVARGAADGKVLLPLTVIGAAAPIPIEYALPVPSAQVKSAVLLAGLSAPGQTIVIEKEPTRDHSERMLRHFGATLDVREENGVSRIALAGQPELAGCTIHVPGDPSSAAFPVVAGLIVPGSELTVRNVGLNVRRTGLYQTLREMGATLEIGDRREAAGEEVGDIQVRASSLVGVDVPAARAPSMIDEYPILAVAASFARGRTVMRGLGELRVKESDRLSAVARGLAACGVEVRIDGDDLIVEGCDGAPPGMAPN…	resistant	24	0	1
D1_MAG_00052	SAMN21888929	5814712	92.8058	4.31655	k__Bacteria;p__Proteobacteria;c__Betaproteobacteria;o__Burkholderiales;f__Rubrivivax	MYALPFLDLPPLNAADGLVRLPGSKSISNRVLLLAGLSAGTTRIHDLLDSDDTRVMLQALRVLGCGVSGADGVVEVTGIGGTLAVREAQLFLGNAGTAMRPLCAALAVLAATQGGRFELSGVARMHERPIGDLVDALRRLGCGIDDLGRPGYPPLRLHGTAGGALALQHPIRVRGDVSSQFLTALLLALPLVAQAAPVTIEVEGELISKPYIEITLNMLARFGIAVQREGFESFTIPAGSSYRTPGDVHVEGDASSASYFVALGAIAAHTGRRIHIEGVGSDSVQGDIRFVEAARAMGAQVDSGPNWLEVRRGQWPLRALTLDCNHIPDAAMTLAVMALYADGPSRLTNIGSWRVKETDRIAAMAAELRKLGAGVLEGADFIEVTPPACWQPAAVHTYD…	resistant	14	0	0
D1_MAG_00053	SAMN21888930	5863037	89.2086	1.43885	k__Bacteria;p__Verrucomicrobia;c__Verrucomicrobiae;o__Verrucomicrobiales;f__Verrucomicrobiaceae	MLPTLIEIVPPAQPPRSEVVIPGSKSITNRALVLAALSSGTVELRGALWSEDTIAMTDCLRRLGFAVTVANDPLEPANRTLSVTGLGGTIPQGGTPDSPLELHVENAGTAARFLTALVCLGSGTYRISGIPRMHERPQAALLDALRTLGYQIDAPGNHLPAVIHGSGPRPGAATSVSVAASSQFASALILAAKPAGWLIEVSGANPDELPYVDMTRRMVLDFPWHGGTYQIEPDASSASYFWGAQSLLAPSGAAISIASPPRSGMQADAAFESLWLNSPLRPAYSRNSDLADSIMTAIALAPFAPHPIEFTDLGRLRVQECERVLALRTELSKCGALISESGDSLSITPGPLHGATLDTWNDHRIAMCFAMLGLRVPGIRLENPACVRKTFPNFFAKLA…	sensitive	79	0	3
D1_MAG_00054	SAMN21888931	2824473	91.3669	4.31655	k__Bacteria;p__Spirochaetes;c__Spirochaetia;o__Spirochaetales;f__Leptospiraceae	MLPKKLNLTRTQSISVPGDKSLSHRAVLFSALASGSSQIIGFLEGEDPLNTLRSFAKLGVSFERQSDGSYVAKSEGPKALTAKPGTVLDFGNAGTGIRLSAGLLSGIQGLDVQLTGDESLQKRPMARILAPLQEMGAKINAIHANDRAPLMVHGSKLRDYSYSSPIASAQVKSALMLAAIASEVSLDFNEPEKSRDHTENMVRFLGGDIQFLSETQFKMNPPYQFQANKFQIPGDISSAAFFIVLALASEGEPTLIRNVGLNPSRIGILTVLKGMGGRIEIQNPRTACGEEIGDLLIFPSNLQKISIESALIPSIIDEIPILAIAGLFSKGGFSIRNASELRAKESDRILSVVSNLQKIGVQVREFSDGFEFDEVKEIHPAKILTYMDHRIAMSFSILS…	resistant	92	0	0
D1_MAG_00055	SAMN21888932	4962122	88.4892	2.15827	k__Bacteria;p__Planctomycetes;c__Planctomycetia;o__Planctomycetales;f__Planctomycetaceae;g__Planctomyces	NA	unclassified	349	0	0
D1_MAG_00056	SAMN21888933	4024280	91.3669	5.03597	k__Bacteria;p__Proteobacteria;c__Alphaproteobacteria;o__Rhodospirillales;f__Acetobacteraceae	MTTTETPRPLRANPPSRPLSGRFRVAGDKSISHRALMFGALAIGTTEIQGLLEGEDVLRTAAAMRLLGATVDHLSPGAWRVSGRGIGGLTEPADVLDMGNSGTAARLICGLLAGHPLFAVMTGDASLRRRPMKRVTDPLAATGAQFMTREGGRLPLSVRGAANPLPLDYRVPVASAQVKSACMLAGLCARGTTRVIEAEATRDHTENMLRHFGAAVHVATEGHGRIIELVGQPELRAAPVSVPGDPSSAAFLAAAALLVPGSEVIIEHVGLNPLRAGLFTTLAEMGADITALNPRTEGGEPVADLRIRAGALRGVDVPPERAPSMIDEYPILAVIAATATGTTRMRGLKELKVKESDRLAGTAAMLAAAGARVEVDGDDLIVHGGALAGGGVVTTHMDH…	resistant	37	0	2
D1_MAG_00057	SAMN21888934	3691626	89.9281	3.59712	k__Bacteria;p__Planctomycetes;c__Planctomycetia;o__Planctomycetales;f__Planctomycetaceae	LKPAGDALPTVRPDPLLIAPLTRAVDARMRVPGSKSLSNRHLVLAALADAPTRLVGLLACDDCDRLLAALAELGVAHQRESRANGDANGDANGDANGDVVVLTPPPRAASELVARKEARVNLGDGGTPTRFMLALAAAQHDGWCDIDGSARMRERPIAEGVDMLRALGARVEYLEAEGRLPVRVFGRSTRDGRGEGRDERSNDGLRGGKLRVGRTASSQFVSALMLVAPTLPKGLEIEFAEEPTSATYIQLSLGALQAAGVDAEVAYRPVEASSPDTGLACIRIRPQTIRGGTVDIEPDASSAVYPAALAAISGGEVVLEGLPRRSLQPDALFFDDLALRGARIEETPNGVRVRGRVQGKLRGLDSDYARAPDAAVMAMVLAAVCDTPSRITGLGTLRV…	unclassified	27	0	1
D1_MAG_00059	SAMN21888935	2857864	87.0504	2.8777	k__Bacteria;p__Proteobacteria;c__Alphaproteobacteria	METLFIPSFKAPARGTVTVPGSKSINNRALLLAALAQGQSLLTGALDSDDTRIFASCLNALSFEVAHDPAASTFTVAGCGGQLPAPKGGAADLFVGNAGTAARFLLALSALGLAPVRFDGVAAMRKRPMGDLLDVLIAQGAKISFEGAQDHFPLSLLGSGLPGGRLELDPQRSSQQVSAALMVAPFAKADTDLVLTGPIVSEPYIAMTIDMMADWGVVVERPEPQRLHVAAGQFYQAKAHYAVEPDASSASYFFAAAAVTGGRVTVPGLSRQALQGDALFVDALAGMGATVEESAAGLTVTGPAQLHGLEINMNAISDTAPTLAAIASNASSPVLITGVEHMRWKETDRVNAMATQLRAMGADLDERQDGLLIRPAKLKPAQVATYDDHRMAMSLAIAG…	sensitive	144	0	0
D1_MAG_00060	SAMN21888936	3320411	87.7698	3.59712	k__Bacteria;p__Proteobacteria;c__Betaproteobacteria;o__Burkholderiales;f__Comamonadaceae	NA	unclassified	30	0	1
D1_MAG_00064	SAMN21888937	2800134	83.4532	1.43885	k__Bacteria;p__Proteobacteria;c__Gammaproteobacteria;o__Xanthomonadales;f__Xanthomonadaceae	MSGSQMSWVAQPGKPLVGEITVPGDKSVSHRSVMFGAIAEGTTRVTGFLEGEDTRATAAILSRLGVRIDAPSAGERVVHGVGLHGLRGTAEALDCGNAGTGMRLLAGLLAAQRFDSVLIGDASLSKRPMRRVIDPLQQMGARIESEGGLPPLRIHGNNVLQGIDFECPVASAQLKSALLLAGLYARSPTTVREPHPTRDYTERMLRAFGADIDFSPGLATLRPGQALIATDVDVPADFSSAAFFLVAASVVPGSHLRLRRVGMNPRRTGLIDALKLMGADITVSPVGEQGGEPVADLEVRATQLRGATIPEPLVPDMIDEFPALFTAAALAEGVTVVSGAAELRVKESDRIAVMAAGLRSLGARVEEKPDGAIITGGALHGGHADSQGDHRIAMSLSVA…	resistant	16	0	1
D1_MAG_00065	SAMN21888938	3003553	84.1727	2.8777	k__Bacteria;p__Proteobacteria;c__Alphaproteobacteria;o__Rhodobacterales_2;f__Hyphomonadaceae	MVWTSRPVRRIAGSVRAPGDKSCSHRALIFGGLASGTSRFTGLLEGDDVIRTGRAMSALGAEVTNTRPGAWEVTGVGARGLTSPAGELDFGNSGTGSRLMMGVMAGFDLTAELIGDASLSSRPMNRVLNPLRQMGMRDTAGPDGRLPFSLTGSSALQEIYYKPPQASAQVKSAILLAGLNAVGTTTVLEAKATRDHTERMLQGFGAKLGFSTRPGSGETEISIKGKQPLFALDAAIPGDPSSAAFLIAAGILSPQGDVMVEGVMSNPTRSGFYDAANLMGASLGAEERGEAAGERLIDLHAGYAGLKGIAVPERLVASMIDEFPILAVLAAFAAGETRVTGADELRVKESDRIKAIVAMLRVNGVGVEETEDGFTVQGCGGPVPGGGLVETRHDHRIAM…	resistant	114	0	0
D1_MAG_00066	SAMN21888939	3798204	82.7338	1.43885	k__Bacteria;p__Verrucomicrobia;c__Verrucomicrobiae;o__Verrucomicrobiales;f__Verrucomicrobiaceae	MSEFRVKSITKLHAEFRVPGDKSMSHRAAMLAGLSNGTCRITNFLPSEDCLNTLKAMQALGARVEVLEELEGYGPISMKIEGRSMKLDAPTAPIDCGNSGTGMRLLAGLLAPQPFTTELFGDASLSSRPMGRITKPLEQMGAQIETLGEKPGCAPLRIHGKSLTPITYDMPVASAQVKSAILLAGLFTPGKTTVIQPAETRDHTERMLESFGVRTVREGNAISIDGGQTPESCDFIVPGDISSAAFWLVAAAAIPGSKLMIKDVGLNPTRTAILAVLVRMGARILDVEHQTEGEPIGNLELHGADLHGTTLLPEEIPNLIDEIPVIAVAAALAQGTTTIRNARELRVKETDRIATVVENLRRMGAEVTEFEDGLEIQGGKPLTGAELDSFGDHRIAMAF…	resistant	277	0	1
D1_MAG_00067	SAMN21888940	5232909	84.1727	4.31655	k__Bacteria;p__Cyanobacteria	MSETNRIFMEAVDCQQRLTIARPATGFSLQGRIRVPGDKSISHRSLMLGALASGETVIQGLLLGEDPRSTAACFRALGAEISELNTELVRVRGIGLGQLLEPADVLNAGNSGTTLRLMLGILASHPDRFFTVTGDDSLRSRPMSRVVKPLQQMGAEIWGRQHGALAPLAIQGRSLKATHYHSPIASAQVKSCILLAGLMTEGITTVTEPALSRDHSERMLKAFGADVRVDPETCSASVVGSAQLVGQAVVVPGDISSAAFWLVAGAIVPGSDLTIENVGINPTRTGVLDVLAMMGADVTQENVREVAGEPVADLRVRAGAPLRGCTIAGDLIPRLIDEIPVLAVAATFATGTTTVRDAEELRVKESDRITVMATQLNQMGAKVTELPDGLEITGGTALT…	resistant	218	1	1
D1_MAG_00068	SAMN21888941	4351049	86.3309	7.19424	k__Bacteria;p__Verrucomicrobia;c__Opitutae;o__Opitutales;f__Opitutaceae	IDSTESSQMLSALLMVAPLADRAVEVHAIGGVRWPFVSMTARIMAAFQPGAEDNVERVSDTCFRVRKGGVPAYSAPSAYAIEPDASAASYYAALPFVVGGRLRLDHLHFGLQGDTAFLDVLARAGANVIATTAGFEVTYDLANPRHGVDENFNAFSDTFLTLAALSPLLSGPTFITGIAHTRRQETDRVAGMAAELRRLGQEVLETEDTLVITPRPLLPDVTVRTYHDHRFAMSFAILGCHDLRGDGRPWLTIENPACCAKTFPHFFELLESLRCKTSAP	unclassified	15	0	0
D1_MAG_00070	SAMN21888942	4338921	78.4173	0	k__Bacteria;p__Proteobacteria;c__Betaproteobacteria;o__Burkholderiales;f__Oxalobacteraceae	MNQAIKQYPPYLDLQPVMSVQGTVRLPGSKSISNRTLLLAALAEGETLIKDLLASDDTLVMLNALQKLGVHWEQQGSSQDYLVKGCAAAFPQHHADLFMGNAGTAIRPLVAALAVLGGDYTIHGVPRMHERPIGDLVDALNHAGAQIAYTGQAGYPPLHIQRGHIHAQRLQVKGNVSSQFLTALLMAAPLMAKTYDVRIEVLGELISKPYIEITLNLMQRFGVTVEREGWQAFVIRKGQRYVSPGVIHVEGDASSASYFLAAGAIAGGPVRVEGVGRDSIQGDIRFAEALEKMGAVITRGENWIEARSGGVLQAIDMDFNHIPDAAMTIAVAALYANGTTTLRNIASWRVKETDRLSAMATELRKLGAQVEEGVDYMTVTPPAQIQPASIATYDDHRMA…	sensitive	3	0	2
D1_MAG_00071	SAMN21888943	6597014	86.3309	8.63309	k__Bacteria;p__Proteobacteria;c__Betaproteobacteria;o__Burkholderiales;f__Oxalobacteraceae	MRHYPHHLDLQPVRRAQGVVKLPGSKSISNRILLLAALAEGTTEIKSLLASDDTHVMLTALQKLGVRWVQHGESQDFAVTGTGGTLPVHSADLFMGNAGTAIRPLTAALAAIGGDYTVHGVARMHERPIGDLVDALNAAGARIDYTGNPGFPPLHIHRGLLRPQHMQVRGNVSSQFLTALLMASPLIAREQSLTIEVVGDLISKPYIEITLNLLARFGIHVERDGWASFNISAGQMYQSPGVIHVEGDASSASYFLAAGAIAGGPVRVEGVGQSSIQGDVRFVEALQQMGAEITLGDNWIEAKSTGVLKAIDADFNHIPDAAMTIAVAALYADGTSTLRNIASWRVKETDRLAAMATELRKLGALIEEGEDYLRVTPPIVLQPASIDTYDDHRMAMCFS…	sensitive	243	0	2
D1_MAG_00073	SAMN21888944	2890219	82.0144	4.31655	k__Bacteria;p__Proteobacteria;c__Alphaproteobacteria;o__Rhodobacterales;f__Rhodobacteraceae;g__Rhodobacter	MSAHATPTPMIAHKSAPLKGEALVPGDKSISHRALIFGAMAVGATKITGLLEGQDVLDTARAMRAFGAEVTQHGQGAWSVRGVGVGGFSEPADVIDCGNSGTGVRLIMGAMATTPITATFTGDASLRKRPMGRVTDPLALFGTAAYGRTGGRLPMTVVGAKNAVGVRYALPVASAQVKSAVLLAGLAARGETVVIEREPTRDHSERMLLGFGAQLDVAKTGEGHVITLIGQPELKPQTVAVPRDPSSAAFPTCAALIVEGSDITVPGVSQNLTRNGLYITLVEMGADIEFMNPRSEGGEPVADLRVRFSGEMTGIEVPPERAPSMIDEYPILSIVAAFSTGKTVMRGVKELRVKESDRIDAMARGLEACGVRIEEDEDTLIVHGTGAGGVPGGARAAVH…	resistant	42	0	0
D1_MAG_00075	SAMN21888945	1732735	76.9784	0	k__Bacteria;p__Proteobacteria	NA	unclassified	51	0	0
D1_MAG_00076	SAMN21888946	732660	76.9784	0	k__Bacteria	NA	unclassified	1	0	0
D1_MAG_00080	SAMN21888948	4044923	81.295	7.91367	k__Bacteria;p__Proteobacteria;c__Betaproteobacteria;o__Neisseriales;f__Neisseriaceae	MEQLHLQPIGPLAGLIKLPGSKSISNRTLLLAALAAGSTLVRDLLDSDDIRRMLEALATLGVRVEQQGDSRDFLVHGTGGAFSVKDADLFLGNAGTAFRPLTAALALMQGRYHLHGVPRMHERPIGDLVDALRVAGADIDYLGNDGYPPLQIKPASLNAGQVIPVKGNVSSQFLTALLMALPLTGEDVTIEVVGELISKPYIEITLNLMARFGVQVQRDGWQRFTIARGQRYTSPGDIHVEGDASSASYFLAAGALAGGPVRVEGVGRSSIQGDVKFADALALMGARITMGDNWIEASAPAGGLQAIDVDLNHIPDAAMTIAVAALAANGTTTIRNVESWRVKETDRLAAMATELRKVGASVVETQDSISVTPPAQLIANAEIDTYDDHRMAMCFSLVA…	sensitive	5	0	1
D1_MAG_00081	SAMN21888949	6661811	80.5755	7.91367	k__Bacteria;p__Proteobacteria;c__Betaproteobacteria;o__Burkholderiales;f__Oxalobacteraceae	MTQTKHYPHHIDLKPVMHAEGTVRLPGSKSISNRVLLLAALAKGTTKIIDLLASDDTFVMLTALTSLGVKWTQDELTGDPATAHQVHHVEGCGGVFPHHEADLFMGNAGTAIRPLTAALAVIGGDYTLHGVSRMHERPIGDLVDALNAVGTQIEYTGEQGFPPLRIRRGHIHAQRIAVRGNVSSQFLTALLMVAPLMARDHAVTIDVTGELISKPYIEITLNLMRRFGVTVEHDGWQSFTVQPGQQYQSPGTIHVEGDASSASYFLAAGAIGGGPVRVEGVGRDSIQGDVRFVEALQQMGATITMGENWIEARSNGVLKAVDMDFNHIPDAAMTIAVAALYADGTSTLRNIASWRVKETDRLAAMATELRKLGAEVEEGADYLRVTPPAEIQAATIDTY…	sensitive	3	0	3
D1_MAG_00082	SAMN21888950	3352437	71.9424	1.43885	k__Bacteria;p__Proteobacteria;c__Alphaproteobacteria;o__Rhizobiales	MIFGLLAIGETTVTGLLEGEDVMRTAAAARALGATVHHDGPGSWRVRGVGVGGLREPAGVLDFGNAGTGSRLMMGVCGSHPITTTFDGDASLRKRPMRRILDPLALMGTVIVAQEEGGRVPLTLRGPQEALPITYRTPVASAQIKSAVLLAGLAAPGETTVIETEATRDHTEKMLTHFGAEVTVSPEGEHGRRIVLKGQPELQAAPIVVPADPSSAAFPLVAALIVPGSDVLIESVMTNPLRSGLLTTLREMGADITVESEANEGGEAVATLRVRASGLKGVTVPPERAPSMIDEYPVLAVAASFATGTTRMRGLQELRVKESDRLAAVEAGLKAAGVTCAIEGDDLVVQGSGGAVAGGGTVATHLDHRIAMSFLVMGLATDKPMQVDDGAMIATSFPS…	unclassified	264	0	0
D1_MAG_00083	SAMN21888951	4278001	73.3813	5.03597	k__Bacteria;p__Verrucomicrobia;c__Opitutae;o__Opitutales;f__Opitutaceae	MSLPAQLPIVPFTRPVSGPVTIPGSKSLTNRALLLAALCAAPVTLTGALFSDDTRLMAEALRKLGLSVLADEAAGTIAVSGQENAFRAEAPVDLFVGLAGTAARFLTALCAAAPRGVYRIQGTERMNQRPMKGLIDVLRALGAEIRCTGVEGFFPIEILARGLRGGPVSIDATESSQMLSALLMVAPLCASPVEVTAVGGVRWPFVQMTALIMQAFQPGAASPVERLDANRFRVNKGGSPAYPFRGSYAIEPDATAASYFAALPLVVGGASRLSNLHLGLQGDTSFLEVLREVGATVSATPAGFEVAYAAPAPRRGVDKDFSGFSDTFLTLAAISPLLSGSTRITGIAHTRKQETDRVAGMAAELRRLGQEVVETEDSLTITPRAPRAGQVIHTYHDHR…	sensitive	9	0	0
D1_MAG_00084	SAMN21888952	2523862	71.223	3.59712	k__Bacteria;p__Proteobacteria;c__Betaproteobacteria;o__Burkholderiales;f__Oxalobacteraceae	MKHYPHHIDLKPASRAHGSVALPGSKSISNRMLLLAALAEGTTEIRELLASDDTHVMLMALQKLGVRWTQHGQSRDYAVTGTGGTLPVHSADLFMGNAGTAIRPLTAALAAIGGDYTVHGVARMHERPIGDLVDALNAAGARIDYTGNPGFPPLHIHRGNLHPQRMQVRGNVSSQFLTALLMAGPLMARHQPLTIEVVGELISKPYIEITLNLLSRFGIAVERDGWSSFTLAPAQTYRSPGTIHVEGDASSASYFLAAGAIAGGPVRVERVGRGSIQGDVRFVEALQQMGAEVALGENWIEARANGPLKAIDADFNHIPDAAMTIAVAALYADGTSTLRNIASWRVKETDRLAAMAIELRKLGALVEEGADYLRVTPPIVLEPAAIDTYDDHRMAMCFS…	sensitive	20	0	2
D4_MAG_00001	SAMN21888953	2593686	99.2806	0	k__Bacteria;p__Bacteroidetes;c__Flavobacteriia;o__Flavobacteriales;f__Flavobacteriaceae;g__Flavobacterium	MTHHLLHSKLLTGKEIAITGSKSETNRLLLLQALYPHIHLENTSNSDDSEVIMQALRKLMLENQGQLFIDVHHAGTAMRFLTAFFAIQEGKEVLITGSSRMQERPIRILVEALRQLGADITYADQDGFPPLRIKGKKLLQYKVSLPAHISSQYISALLLIAPSLENGLQLTLEGEITSVPYIQMTLALLNQIGVTTSFEGNHIAVAPFEVQSAMATSQSITVESDWSSASYWYSIIALSEVGSQVTLTSYQAESLQGDQILVSLYEHLGVTTTFLPDFRLQLTKVSLPTTSHFEAHLMGAPDIAQTLAVSCFGLGISCTLTGLHTLKIKETDRLAALQQEISKLGGQIQTTEDALFLVASSHIHPNVALATYQDHRMAMAFAPLALRVPLIIEDAEVVS…	sensitive	2	0	0
D4_MAG_00002	SAMN21888954	4018767	98.5612	0	k__Bacteria;p__Bacteroidetes;c__Flavobacteriia;o__Flavobacteriales;f__Flavobacteriaceae;g__Flavobacterium	MDVKLRPQVIFNALTFNITGSKSETNRLLLLKALYPEINLKNTSISDDSEVMLQALSSSDKIIDIHHAGTAMRFLTAFFAILENREVILTGSLRMKERPIKILVDALQQLGADIQYLENEGFPPLRIKGKKLPGNKVSLHANVSSQYVSALLLIAPKMQNGLTLELVGDITSRPYINMTLDLVRELGVETSFIGNVIVVFPGREHPTPRTLTVESDWSSASYFYSIIAMASAGTSVTLKTYKQNSLQGDAAIASIYRDFGVDTIYSESSITLIKRECEPKMQFLSLENTPDIAQTIAVTCFGLGIGCELAGLHTLKIKETDRLHALKTELEKLGASVSITADSLTLKPSDRIKEDVNIETYNDHRMAMAFAPLAVNVPITIRDAEVVSKSYPDFWKDFE…	sensitive	3	0	0
D4_MAG_00003	SAMN21888955	4217982	99.2806	0.719424	k__Bacteria;p__Proteobacteria;c__Betaproteobacteria;o__Burkholderiales;f__Oxalobacteraceae	MNQAIKQYPPYLDLLPVMSVQGTVRLPGSKSISNRTLLLAALAEGETLIKDLLASDDTLVMLNALQKLGVHWEQQGSSQDYLVKGCAAAFPQHHADLFMGNAGTAIRPLVAALAVLGGDYTIHGVPRMHERPIGDLVDALNHAGAQIAYTGQAGYPPLHIQRGHIHAQRLQVKGNVSSQFLTALLMAAPLMARTYDVRIEVLGELISKPYIEITLNLMQRFGVTVEREGWQAFVIRKGQHYVSPGVIHVEGDASSASYFLAAGAIAGGPVRVEGVGQDSIQGDIRFAEALEKMGAVITRGENWIEARSGGVLQAIDMDFNHIPDAAMTIAVAALYANGTTTLRNIASWRVKETDRLSAMATELRKLGAQVEEGADYMTVTPPAQIQPASIATYDDHRMA…	sensitive	0	0	2
D4_MAG_00005	SAMN21888956	2723044	99.2806	0.719424	k__Bacteria;p__Bacteroidetes	MSNLRIKHPTKQLTGNITLPASKSICNRVLLLQKVLGVNTQIQNISTADDSLIMQFALQQNNGTVDVKNAGTCMRFLTAYYATTPNIDIVLKGSERMHNRPIGALYDALTTLGADIEYIDKIGFAPLRIKGKKLHGGVVAVDASLSSQFVSALMLVAPNFKNGLSIRLGKNTVSKSYITLTADLLEQFGIDVNVHDDDVVIKPYQNQTAPDTFFIEPDWSAAAFWYLLLALAKEGNITLNKLTPNSTQGDAIIANYMERFGISTQYNSQGALLTKNNNFLENACYDMLNYPDMVPAMAVLMCALNIPCTFINVAHLEAKESKRLTALCTELGKCGFDITQNGSKLQINKIIEQNLIKPTSFNTYQDHRMAMALAPLALLFDEVVINDSEVVEKSYPHFW…	sensitive	0	0	0
D4_MAG_00008	SAMN21888957	1804560	100	2.15827	k__Bacteria;p__Proteobacteria;c__Alphaproteobacteria	MTAATSHPVSSFNGYIRVPGDKSISHRAIMLGGLADGETLISGLLEGEDVMHTALAMRALGARIVKGDDGLWRCEGIGKHTFQTPTSDLDMGNSGTSARLMMGVLAGHAITARMIGDASLSKRPMNRVITPLTHMGAKFEPSEGGRLPLTLHGIDKLQAISYELPIASAQVKSAILLAGLRADGETTIIENTPTRDHTENMLQAFGVELKRGAQEISIKGGQVLEACAIDIPADPSSAAFPMVASLLTSHSKITLTRVGLNPRRAGLFETLKEMNANLTYKSVQSVNGELIGEIEVMGGNMLRGVDVPKERIASMIDEIPILCVAASFADGVTRIHNIGELRVKESDRLSMMAQGLSACGVKIET	unclassified	8	0	1
D4_MAG_00009	SAMN21888958	6425337	98.5612	0.719424	k__Bacteria;p__Verrucomicrobia;c__Opitutae;o__Opitutales;f__Opitutaceae	MSLPDILPIPPFTTPVRGTVDVPGSKSLTNRALLLAALCDRPLTLTGALFSEDTHLMAEALRQLGFTVAAEPDAHRVTVSGQANAFRAPAAELFVGLAGTAARFLTAMCAAAPAGTYRIDGVPQMRKRPMRPLIEALRTLGADIRCPGEEGFFPLEIHARGLRGGEVAIDAHESSQLLSALLMVAPLAAAPVRVRLIGPVRWPFVKMTTRLMERFGQPETTTEGADAFTVAAGVPYRAAGASYPVEPDATAASYFLALPLVTGGTLALPHLRTELQGDAEFLDVLRAAGLGGDAAGYHYKSGAPRRGVTRDFSGFSDTFLTLAAIAPLLAGPTHISGIAHTRKQETDRVAGMAKELRRLGQEVVETEDALTITPRPLRAGETIETYGDHRFAMSFGILG…	sensitive	2	0	0
D4_MAG_00010	SAMN21888959	6387458	100	2.8777	k__Bacteria;p__Proteobacteria;c__Alphaproteobacteria;o__Rhodospirillales;f__Acetobacteraceae	MQDPAPHHHQAARPLKAAAPAAPLRGTITVPGDKSISHRALMFGALAVGTTDITGLLEGEDVLRTAAAMRALGATVDNLGAGHWRVAGRGIGGLVEPADVLDMGNSGTAARLLCGLLAGHPIFAVMTGDASLRKRPMKRVTDPLSATGARFATRAGGRLPLAVEGAADPLSLDYVVPVPSAQVKSACLLAGLCARGVTRVVEAEATRDHTENMLRHFGAVVDVQVEGHGRVIELRGQPELVAAPVVVPGDPSSAAFPAIAALLVPGSEVTIRGVGMNPLRAGIFLTLQEMGADITETNRRLEGGEPVADLVIRASALRGVDVPALRAPSMIDEYPVLSVAAAIATGTTRMRGLKELRVKESDRLAATAAMLVANGARVEVEGDDLIVHGAGGPIAGGGV…	resistant	14	0	1
D4_MAG_00012	SAMN21888960	2505487	97.8417	0.719424	k__Bacteria;p__Bacteroidetes;c__Sphingobacteriia;o__Sphingobacteriales;f__Chitinophagaceae	MNVKIHPSILSGTIHTPASKSMMQRACAAALIGEGETTLSNPGKSNDDQSAISIIQNLGAEIEYIGDQIKIKSKGVKPVNSNIECGESGLSSRMFSSIAALSNKRITLNGSGSLSRRPMDFFDTIFPELSVEFNSNEGKLPLTIKGPLKPKDITIDAELSSQFLTGLLMAYSASSLPEDTCITVNNLKSKPYIDLTLSVIESFGLNVPMNDNYEKFTFKSSFHLPEQKRVQHTIEGDWSSASFLLVAGAIAGNIVIKGLDLFSAQADKAILQVLMSSGCLISIETDQIEIRKTSLISFYFDATDCPDLFPPLVALAAYCDGKSVIKGIDRLIHKESNRSITLQEEFGKMGVPILIQDDLMIIDGGGEINGANLKSHADHRIVMACSIAALGATSPSSIE…	sensitive	8	0	0
D4_MAG_00013	SAMN21899414	2442503	97.8417	0.719424	k__Bacteria;p__Bacteroidetes	MKQVTYSVFDELLNNSIQLPASKSISNRALVLQALLNWKFQQNSCKLSNLSTADDTRIMQRVLLENKPEIDLKNAGTCFRFLTAYYALTTSENKIITGSDRLKKRPIAGLVDALLTMGASIEYLENDGYAPLLIKPSKIKSDKTLKVSTENSSQFLSALILIAPFTDNVIAFWVDPESRSFSYVRMTLGVLQSFGMKWRLNDNCLLVYPLKSPQDKPFIFEIEADWSAAAFFYGVQSIVKKGQQCLNGLRKNSIQGDVLLAKMASDLGVETTFNENGICIQTFKHNKIQKHINWDFSQCPDLAPVLILAAVLNVESGTFIGLDNLNFKESQRLKLLNDYLKSLGVQTSLTTNTLEFRKTGPFSSFIQIDTALDHRMVMAATLLSFVVKSVYLNEVDSVE…	sensitive	1	0	1
D4_MAG_00014	SAMN21899415	2519991	97.1223	0	k__Bacteria;p__Actinobacteria;c__Actinobacteria	MPIAAGPIVADVAVPGSKSIANRALVCASLARGTTNLSNLAPGDDTAAMLDCMRSLGVVVDVNDGVARVRGHDGSVRGGVVLDARLAGTTSRFMTAVAALGVEPTTVDGGEALRRRPMAELHDALRRLGAEVASTGGCLPVTVSRGALSGGRIEMRGDVSSQFVSALMMIGPMLPNGLRMDLTTPLVSRPYVAITASVMSSFGASGITVAERGIGVEPSSYVGCDYVIEADASSASYPLAAAAITGGSVRVDGLGEGALQGDARFADVMQAMGCRVERTADSTTVTGTGSLRGVDIDMSDISDLVPTVAAVAAFASSTTRITGVGFIRRKESDRIGDLVRGLSAIGCTAVEEDDGLRIEPTSPSSYHGTRLLVHDDHRLAMAWSLLALIVPGISVDDPS…	sensitive	2	0	1
D4_MAG_00015	SAMN21899416	1446827	97.1223	0	k__Bacteria;p__Actinobacteria;c__Actinobacteria;o__Actinomycetales;f__Microbacteriaceae	MISALESLGIEFEWQGDDLLVTPQPLMGPAAIDCGLAGTVMRFVPPLSMLATGEIAFDGDEGARRRPMHTTIDSIRALGIEVAAESDSLPFKVFGTGKVQGGELAIDASSSSQFVSGLLLVAAKFEQGLTLRHTGEELPSLPHIEMTLETLRQRGVDAKTIDERTWRVEPGFISGGRKVIEPDLSNAGPFLAAAMVAGGSVRIPNWPKVTTQVGAEFERILPMMGANCLLQGDVLTISGDGNIHGIDIDLSIGGELAPVIAVLAALANSPSRITGIAHLRGHETDRLSALTRELNNLGGDVSELEDGLEIRPAQLSGGKWHSYEDHRMATAGAILGLRIPGIEVENIATTSKTMPEFTKLWQEMLDAK	unclassified	0	0	0
D4_MAG_00016	SAMN21899417	2919762	97.8417	0.719424	k__Bacteria;p__Bacteroidetes;c__Cytophagia;o__Cytophagales;f__Cytophagaceae	LSQICLFPRNKSFQEIIPLPASKSESNRALVINALAGGALSNVSNLAEARDTQTMIRLLAENGDVADVLDAGTTMRFLTAYYAIKGQKKKMTGTPRMCERPIGILVDALRTLGADITYLNQEGYPPMQLNGFTYAGNRHLSIRGDVSSQFISAILMLAPLLPEGLELTITGSLGSKPYVEMTLAQMRHFGIQAEADWNRAVISIPAQKYLVNPFAVESDWSGASYWYSMVALSPFEDASLELLGLKENSLQGDSAIQHIMAEMGVKSTYTGRGFLLTKSKAKPSLAWDFTDCPDLAQTICVVAAAKNIHLTLTGIESLKVKETDRVLALQQELKKIGGQLVEVEKGVKYELSGPNNLASSQVPEFDTYDDHRMAMAFAPLGLITEIVIHEPGVVAKSYP…	sensitive	1	0	0
D4_MAG_00017	SAMN21899418	6500657	99.2806	2.8777	k__Bacteria;p__Proteobacteria;c__Betaproteobacteria;o__Burkholderiales;f__Rubrivivax	MYALPFLDLPPLNAADGLVRLPGSKSISNRVLLLAGLSAGTTRIHDLLDSDDTRVMLQALRVLGCGVSGADGVVEVTGIGGTLAVREAQLFLGNAGTAMRPLCAALAVLAATQGGRFELSGVARMHERPIGDLVDALRRLGCGIDDLGRPGYPPLRLHGTAGGALALQHPIRVRGDVSSQFLTALLLALPLVAQAAPVTIEVEGELISKPYIEITLNMLARFGIAVQREGFESFTIPAGSSYRTPGDVHVEGDASSASYFVALGAIAAHTGRRIHIEGVGSDSVQGDIRFVEAARAMGAQVDSGPNWLEVRRGQWPLRALTLDCNHIPDAAMTLAVMALYADGPSRLTNIGSWRVKETDRIAAMAAELRKLGAGVLEGADFIEVTPPACWQPAAVHTYD…	resistant	26	0	0
D4_MAG_00019	SAMN21899419	3431227	98.5612	2.15827	k__Bacteria;p__Cyanobacteria;c__Chroococcales;o__Chroococcales;f__Cyanobium	VTLPGGGSLGGTVRVPGDKSISHRALLFGAIAEGETRIEGLLPAEDPLSTAACLRAMGVTVSEIRAGEPVTVQGVGLDGFAEPGDVLDCGNSGTTMRLMLGLLAGRVGRHFVLTGDGSLRGRPMRRVGAPLAQMGAVIHGRKEGNFAPLAVQGQALVGTTIRTPVASAQVKSAILLAALTANGPTTVIEPVQSRDHSERMLRAFGADLVVGGEGNTTVTLTPGNTLRGQQVIVPGDISSAAFWLVAGAITPGAALTVENVGLNPSRTGILEVLEQMGARITIVNQRDVAGEPVGDLKVSHGPLKAFEISAAIMPRLVDEIPVLAVAACCAEGVSRITGAEELRVKETDRLAVMARQLGAMGARIDEFDDGMTITGSTPLHGATVDSETDHRVAMSLAVA…	resistant	77	0	0
D4_MAG_00020	SAMN21899420	3391886	100	4.31655	k__Bacteria;p__Proteobacteria;c__Alphaproteobacteria;o__Sphingomonadales	MAHTSPSPKAFAMSGPLSGTVRVPGDKSISHRSLMLSALAVGESVIEGLLEGEDVLATAAAMRAMGATIDRGVDGVWRVHGVGVGGLLQPESALDMGNSGTSTRLLMGLVASHAITATFTGDASLSKRPMARVTDPLGTMGAVFTCSPGEKGNQYLPIMVRGACPAVPITYRLPMASAQVKSAILLAGLNTPGITTVIEPVPTRDHSERMLAGFGAKLDISTDADGARVISIHGEAELTPQHVVVPGDPSSAAFPMVAALLVPGSEVRIDNVGINPTRAGLIEVLQAMGGDITLVDERVVGGEPVADLIVRHSALKGIETSPDIVPSMVDEFPILFVAASLAEGKSVFRGLDELRVKESDRISVMAKGLSAIGVTVEELEDGLIVHGSGAATLAGGATI…	resistant	12	0	0
D4_MAG_00021	SAMN21899421	3167197	97.1223	2.15827	k__Bacteria;p__Bacteroidetes;c__Flavobacteriia;o__Flavobacteriales	MKKDVYPSILKGEIKAPGSKSIAQRMVAAALMAKGKTVLYDYPDSADCQAALQVAQSLGAVVTKVGNEVTIQGGFPQNFQTGIRNPKPQIFCGESGLASRMFTPIAALYSESIMVEGEGSLLTRPFTEFDAVLPALGAECESTNGKLPIRVKGPIQGGKATLDGSVSSQFLTGLLMALPKASTNSKIEVQNLTSIPYVKMTIEVAGLFGVEIKHSHFETFTVKANQSYQPLKIAVPGDWSGAAFLIVAAAIASEEGVTITNLSNDITQADSRILEVLEKAKVHFTIDKKGLFVKQSEIEAFEFDATDCPDLMPPVAALAAFANGVSTLKGAKRLVHKESNRSKALQEEFGKANIRVVVRDDEMMVYPSHIRPAILNSHNDHRIAMAAALLGIGGDKISV…	unclassified	10	0	0
D4_MAG_00022	SAMN21899422	2488393	95.6835	0.719424	k__Bacteria;p__Bacteroidetes;c__Cytophagia;o__Cytophagales;f__Cytophagaceae	LSQITLFPRSTSFSEIIPLPASKSESNRALVINALAKGTLDNLSNLAEARDTQTMIRLLSENGPEADVLDAGTTMRFLTAYYAVTGAVKKMNGTPRMCERPIGILVDALRALGADITYLNKEGYPPMQLNGFAFQGNREISIRGDVSSQFISAILMVAPLLPEGLKLQITGALGSKPYIEMTLAQMKHFGIEAKADWSTGTIEIPKQDYRLQPFAVESDWSGASYWYSMVALSPFEDSSLELLGLKEDSLQGDSAIKAIMEPLGVKSTYTGRGYLLTKIPAQDSLAWDFTDCPDLAQTICVVAAVQDIPLTLTGLESLKVKETDRVLALQNELKKLGATLVEVETNHKYEVRGDFASISRIEPIETYDDHRMAMAFAPVAMQKEITLLDPSVVNKSYPS…	sensitive	1	0	0
D4_MAG_00024	SAMN21899423	5729541	97.1223	2.8777	k__Bacteria;p__Verrucomicrobia;c__Verrucomicrobiae;o__Verrucomicrobiales;f__Verrucomicrobiaceae	MSEFRVRSIRTLDAAFPVPGDKSMSHRAAMIAGLADGVSTIRNFLPSEDCLNTLGAMKACGVVVEELEEMRGFGPTTMRIHGRRMQLSAPSAPIDCGNSGTGMRLLAGLFAGQSFDCELFGDESLSGRPMGRITNPLGEMGAKIECLGEKPGCAPLKIHGAKLHPIRYELPVASAQVKSAVLLAGMFCEGVTTAVQPADTRDHTERMLESFGVKVVTEGQAISIEGGQIPQARDFRVPGDISSAAFWVVAAAALPGSHLVIRNVGLNPTRTAVLDVIERMGAQITRTVLSTDDGEPIGDVEIRGAKLHGTELLKAEIPNLIDEIPVIAVAAALASGKTVIRNAKELRVKETDRITTVVNGLRAMGGQVEEFEDGMEITGGAPLHAATIESCGDHRIAMA…	resistant	5	0	2
D4_MAG_00025	SAMN21899424	2124332	94.2446	0	k__Bacteria;p__Bacteroidetes;c__Sphingobacteriia;o__Sphingobacteriales	MKVIVETKSITGKITVPSSKSISQRACAAALLHHGQTTIHNYGNSEDELAALNIIQSLGAQVIIEPHKIQVFSSGKPKSDGQINCGESGLSARLFTPIAALNTQPVLINGKGSLLQRPMHFFKESLEPLGVAFDDFSGRIPFTICGPLSPQNMVVDGSMSSQFISGLLFAFSAIAKEKVCIEVKGLVSKPYIDLTLEVLALFGKRIRNKYYRYFEIEPAFFSSKEAMDIQIEGDWSSAAFWIAAATIKGAVVLSGLNSNSLQADKKIWDIAQAVGASLAWQNDELHIHHKELKAFEADLTDCPDLFPVLAVLAACCKGQSTLVGLHRLIHKESDRAKSIAALLNLLGVVFVVEGDQLKIEGAEKLNAFKYTCPNDHRMAMAASLASLHSVGKIEIENAE…	sensitive	2	0	0
D4_MAG_00026	SAMN21899425	2954225	98.5612	5.03597	k__Bacteria;p__Proteobacteria;c__Betaproteobacteria;o__Burkholderiales;f__Oxalobacteraceae	MKHYPHHIDLKPASRAHGSVALPGSKSISNRMLLLAALAEGTTEIRELLASDDTHVMLMALQKLGVRWTQHGQSRDYTVTGTGGTLPVHSADLFMGNAGTAIRPLTAALAAIGGDYTVHGVARMHERPIGDLVDALNAAGARIDYTGNPGFPPLHIHRGNLHPQRMQVRGNVSSQFLTALLMAGPLMARHQPLTIEVVGELISKPYIEITLNLLSRFGIAVERDGWSSFTLAPGQTYRSPGTIHVEGDASSASYFLAAGAIAGGPVRVEGVGRGSIQGDVRFVEALQQMGAEVALGENWIEARANGPLKAIDADFNHIPDAAMTIAVAALYADGTSTLRNIASWRVKETDRLAAMATELRKLGALVEEGADYLRVTPPIVLEPAAIDTYDDHRMAMCFS…	sensitive	30	0	2
D4_MAG_00030	SAMN21899426	1923915	96.4029	2.8777	k__Bacteria;p__Proteobacteria;c__Betaproteobacteria;o__Methylophilales;f__Methylophilaceae	MESITLQPASQVGGTIKLPGSKSISNRTLLLAAFSNGITEIRDLLASDDTARMLDALEKLGVPLEKVGENDWCVTGNGGKLSVKQADLFLGNAGTAFRPLTAALALSQGNFTLSGIARMHERPIGDLVDALRQAGANIEYLGNDGFPPLKISPANIQSSTPIKIRGDVSSQFLTALLMALPLTGQTFTIELVGELISKPYIEITLNLMRRFSVSVQRDGWESFNIPANSQYESPQEIYVEGDASSASYFLAAGAIAADANGLKVQGVSSDSIQGDIKFADEIIQMGAIIEYDTNSIIVKRAVGKLKAIDLDCNHIPDAAMTLAILALFADGTTTLRNIASWRVKETDRISAMATELRKVGATVEEGADYIRITPPEKLTPNAVIDTYDDHRMAMCFSLV…	sensitive	30	0	2
D4_MAG_00031	SAMN21899427	2547609	93.5252	0	k__Bacteria;p__Proteobacteria	NA	unclassified	14	0	0
D4_MAG_00032	SAMN21899428	2991422	94.2446	0.719424	k__Bacteria;p__Bacteroidetes	MYILRYSNKDSNSSVTVNLTASKSVSNRALILQKLLPLPLLLNNISLADDTSLMLNALTITDKEINLNNAGTCMRFLTAYFANNIGETITLQCDERMKQRPINDLVNALKMLGAQIIYLEKEGFPPLQITGQKLVGKTIEINASESSQFITALMLIGPFIQNGLTIELKGSIASFDYIKMTYLLMQRIGLNVFIENNLIKILPYKNQNTLAEYNIENDWSGASFWYLIATLNDSLSFKLNNLTLDSIQGDKITAEIFEALGVNTDSIEDGIIIKKTKSPQNNLEFNLLNCIDLAPALCVACAALNINATISGLQNLNIKESNRLLAIITELNKFGYNAINNDDTIFIKSVETIDYDKRVEINTYKDHRIAMAFTPLAILFSNIFIDEIDVVSKSYPDFF…	sensitive	0	0	0
D4_MAG_00033	SAMN21899429	3021296	94.2446	0.719424	k__Bacteria;p__Bacteroidetes;c__Flavobacteriia;o__Flavobacteriales	MKREVFPSTLRGEIAAPGSKSIAQRLVAGALLSKGETIIRNYPNSEDCKAALSVAQALGAIVVQKGNELSIKGGFPSNFQAQIRNPKSEIFCGESGLASRLFTPIAALHDQMISVFGEGSLLTRPFSEFDKVLPALGATCETFQGRLPVRVQGPLKGGHATIDGALSSQFLTGLLMALPKASSDSHIIVSGLTSKPYVSMTMEVAALFGVEIKHENFEVFHIRAGQNYSAVTTTVPGDWSGAAFLIVAAAIAEDSRIVIRQLSKDITQADSQILEVLKLANVRHRWIEAGLEVEASDIHAFDFDANQCPDLMPPLAVLAAFGNGVSTIKGAKRLLHKESNRAKALQEEFAKANIRIVIREDDMMVYPGFSRSATLNAHNDHRIAMAAALLGLGHDKITV…	unclassified	1	0	0
D4_MAG_00034	SAMN21899430	3465646	95.6835	2.8777	k__Bacteria;p__Verrucomicrobia;c__Opitutae;o__Opitutales;f__Opitutaceae	MPLPDLLPVVPFTAPVRGSLRLPGSKSLTNRALLLAAMSPTAVRLEGALASEDTVLMATALRTLGISVIADPAGTTLVVSGQDQAFSTARASQPIELFVGLAGTAARFLTAYCATAPHGVYRIDGIAQMRRRPMRPLLDALRALGVRVRCLGEEGFFPVEIEGGGLTGGRVSLDASESSQLLSALLMIAPRARAPITVDLCGTIRQTFVDMSLRLMAEFGLDAVRREGASYHLAPATYRPPGVIEIEPDATAASYFQALPWVVGGALHLPGLRAPGAGLQGDSAFIDVLGRARTRPAGAALTEDFHEISDTFLTLAAIAPLLVGPTRITGIAHTRKQETDRVAGMATELRRLGQEVTEEEDALTIVPRPLRTGEVIETYGDHRFAMSFGILGCRDVRGD…	unclassified	2	0	0
D4_MAG_00035	SAMN21899431	3666610	95.6835	2.8777	k__Bacteria;p__Proteobacteria;c__Betaproteobacteria;o__Burkholderiales;f__Comamonadaceae	MYSIDYLDLPALSRAGGTVRLPGSKSISNRVLLLAALSEGETVVHDLLASDDTAVMLTALQQLGCQVEQSGHTAVITGLGGQLRQRSAQLFLGNAGTAMRPLTAALALMGGDFELSGVPRMHERPIGDLVDALRQLGCAIDYLGQPGYPPLRLRSEQELNLHGPIGVRGDVSSQFLTALLMALPLLARQRQQDVVIEVIGELISRPYIEITLNLLQRFGISVQRDGWQRFTIPAGSRYQSPGEIYVEGDASSASYFVALGAIAATEQPIDILGIGSGSIQGDIAFVQAAEQMGAAVELQPGSIRVRRGAWPLKAVELDCNHIPDAAMTLAIMALYAQGTTTLRNIASWRVKETDRLAAMACELRKLGASVDEGEDFLRITPPQQWRGASIATYDDHRMA…	sensitive	12	0	1
D4_MAG_00038	SAMN21899432	3732554	94.2446	1.43885	k__Bacteria;p__Proteobacteria;c__Alphaproteobacteria;o__Rhodospirillales;f__Rhodospirillaceae	MSAASKPTPAVARRGASLSGAIAVPGDKSISHRALMLGGLAVGETVVHGLLEGEDVLRTAAAMRQMGAEIAKDAATGIWRARGRGIGGLLEPADVLDLGNAGTGARLLMGLVAGHNFVSVFTGDASLRRRPMGRITAPLMQMGARFVARGAADGKVLLPLTVIGAAAPIPIEYALPVPSAQVKSAVLLAGLSAPGQTIVIEKEPTRDHSERMLRHFGATLDVREENGVSRIALAGQPELAGCTIHVPGDPSSAAFPVVAGLIVPGSELTVRNVGLNVRRTGLYQTLREMGATLEIGDRREAAGEEVGDIHVRASSLVGVDVPAARAPSMIDEYPILAVAASFARGRTVMRGLGELRVKESDRLAAVARGLAACGVEVRIDGDDLIVEGCDGAPPGMAPN…	resistant	34	0	1
D4_MAG_00039	SAMN21899433	2962799	92.0863	0	k__Bacteria;p__Proteobacteria;c__Alphaproteobacteria;o__Rhodobacterales;f__Rhodobacteraceae;g__Rhodobacter	MSAHAKPTPMIAHKSAPLKGEALVPGDKSISHRALIFGAMAVGETKITGLLEGQDVLDTARAMRAFGAEVVQHGAGAWSVQGVGVGGFSEPADVIDCGNSGTGVRLIMGAMATTPMTATFTGDASLRKRPMGRVTDPLSLFGAAAYGRTGGRLPMTVVGAKNAAGVRYALPVASAQVKSAVLLAGLAARGETVVIEREPTRDHSERMLLGFGAQLDVAKTSEGHAITLIGQPELKPQSVAVPRDPSSAAFPTCAALIVEGSDITVPGVSQNLTRNGLYLTLVEMGANIEFMNPRSEGGEPVADLRVRFSGDMKGIEVPPERAPSMIDEYPILSVVAAFSTGRTVMRGVKELRVKESDRIDAMARGLEACGVRIEEDEDTLIVYGMGAGGVPGGARAAVH…	resistant	5	0	0
D4_MAG_00040	SAMN21899434	3491904	94.2446	2.15827	k__Bacteria;p__Verrucomicrobia;c__Verrucomicrobiae;o__Verrucomicrobiales	MPLPDLIEIVPPPPPAFVSITVPGSKSITNRALILAALSSGTVTLTGALWSEDTQVMTECLRQMGFAVGVAPDLAEEANRVIQVQGQGGRIPRAGTESAPLELHVGNAGTAARFLAAMVCLGQGCYRLSGVPRMHQRPQAALLQALRSLGYRVDAPGDRLPAVIHGSGPRPGSCQVSVAESSQFASALLLPGRVAGWEVGVADANPDELPYVEMTRRLIEVFPHAGGEFRVEPDASSGSYFWGASRLFGKNRVEVARWPNSGWQIDARYPDFLDLPSEVSRERDLGDSIMTAITLAPLEDHPVRFTDLGRLRVQECERVEALRTELTRCGASVAESGDSLLIRPSILHGAEIETYDDHRMAMCFAMLGLKIPGIRLRNPRCVRKTFPNFFRKLAGAPPF…	unclassified	27	0	1
D4_MAG_00042	SAMN21899435	1754175	92.0863	0.719424	k__Bacteria;p__Bacteroidetes;c__Sphingobacteriia;o__Sphingobacteriales;f__Chitinophagaceae;g__Sediminibacterium	MRATVYPNTLRGEQVAPASKSSMQRACAAALLHRGTTRILNPGHSNDDLAAIDVIQKLGAIVKTEDASKEKINSTSIIVHSNGVQPIGDTMNCGESGLGIRMFTPIAALSDQSITVEGIGSLLKRPMHFFDTIFPKLGIEIQSQAGYLPIQIKGPLKPANIEVDGSLSSQFLTGLLMAFAATENTNAVIEVQGLKSKPYIDLTLSVLNTFGWKVQHQDYKRFEFLAHPPLADHIDYTVEGDWSGAAFLLVAGAIAGPIVVKGVQLNSTQADKAVIQALKDAGASIDINENAIQIGPAKDKAGVVGSLKAFEFDATHCPDLFPPLVALAAVCSGVTILHGVSRLAHKESDRGLTLQKEFAKLGIRIELNEDRMMVYGGTGIIGAEVFSQHDHRIAMACGV…	sensitive	2	0	0
D4_MAG_00043	SAMN21899436	1416337	92.8058	1.43885	k__Bacteria;p__Proteobacteria;c__Alphaproteobacteria	NA	unclassified	26	0	1
D4_MAG_00044	SAMN21899437	2766400	91.3669	0	k__Bacteria;p__Proteobacteria;c__Betaproteobacteria;o__Burkholderiales;f__Comamonadaceae	MYSTEFLDLPPLTGAAGSLRLPGSKSISNRVLLMAALSDGQTTVHDLLDSDDTRVMLAALTRLGCGVDHQGTTATITGLGAHKKPRSTALFMGNAGTAMRPLTAALAVLGGEFELSGVPRMHERPIGDLVDALRQLGCRIDYLGVHGYPPLRLGGGGEPPHLRLGQPISVRGDVSSQFLTALLMALPLVATQDVLIDVTSELISKPYIEITLNLLARFGVQVQRDGWRRFTIPAGSRYRSPGEIHVEADASSASYFIALGAIATGAEAQKPPKTITIQGVGANSIQGDIRFIDAATAMGARVTSGPNWLEVTRDRWPLRAIELDCNHIPDAAMTLAVMALYADGTTRLTNIASWRVKETDRIAAMATELRKLGATVDEGADFIAVTPPATANHWRPAAI…	sensitive	4	0	1
D4_MAG_00045	SAMN21899438	2567491	95.6835	5.03597	k__Bacteria;p__Actinobacteria;c__Actinobacteria;o__Actinomycetales;f__Microbacteriaceae	MQVFTYSGARFSPYGDEQRPGDSAALPTDGDWLAPRATGPLAARVSLPGSKSLTNRELVLSALADGPSLLRRPLHSRDSMLMIEALRALGVQIEQVEGDGAYGADLRITPPAELSGSASIDCGLAGTVMRFLPPVAALALGPVAFDGDEAARRRPMRTTIDALRALGVDVNDDGRGALPFSLWGSGAVRGGEIAIDASASSQFVSGLLLAAPRFTEGLVLRHTGERLPSMPHIEMTIATLADRGVTVESPEPAVWVVPHAPIRGREVVIEPDLSNAAPFLVAAVIAGGTVAVEGWPTATTQVGADLAHLLPRFGATVRRDGDALVVDGGAGLLGGAAVGGVELDLSTGGELAPAIVALAALAGGPSTITGIGHLRGHETDRLAALAAEISVLGGACTEL…	sensitive	3	0	0
D4_MAG_00047	SAMN21899439	3501432	91.3669	1.43885	k__Bacteria;p__Proteobacteria;c__Alphaproteobacteria;o__Sphingomonadales	MAHHSQEAATPRRFSAGSALTGTICVPGDKSISHRALMLSALCVGESRISGLLEGEDVLATAAAMRAMGADIVRGDDGIWTVHGVGVGGLMQPGQALDMGNSGTSTRLLMGLVASHPITAMFTGDASLSRRPMARVTNPLGLMGAEFNASPGGTLPLMVRGINPAVPITYRLPVASAQVKSAILLAALNTPGTTTVIEPVATRDHSEKMLKGFGADLVVETDADGVRHISVTGPCDLTAQDIVVPGDPSSAAFFIVAALIVPGSDLIIENVGMNVTRSGIVTVLEQMGGQIERLNERTVGGEPVADLRVRASALKGITVDPAIVPSMVDEFPVFFIAAAHAEGTTVTSGLDELRVKESDRLATMARGLEAIGVLVEEREDGLVITGSGGALLPGGGPVA…	resistant	20	0	1
D4_MAG_00048	SAMN21899440	2328478	91.3669	1.43885	k__Bacteria;p__Proteobacteria;c__Alphaproteobacteria;o__Sphingomonadales	MNHVAGKPAPLCLAASGPLTGDVTVPGDKSISHRSLMLGALAVGETRITGLLEGEDVLATASAMRAMGAEIERTGTGEWRVHGVGVGGLLQPATALDMGNSGTSTRLLMGLVASHPITATFIGDASLSGRPMGRVITPLSLMGATIAATPGPGRQTLPLTLTGACPAIPLRYTLPVASAQVKSAVLLAGLNTPGEAVVIEPIPTRDHSERMLAGFGAQLSVTESPEGRIITIRGEAELKPQTIQVPGDPSSAAFPMVAALIVPGSDIIIRNVGLNPTRAGLVRVLQAMGGRIDLLNERTVGGEPVADLHVRHSALTGIDVPPDGAPSMIDEYPVLFVAAAFAQGRTTTRGIEELRVKESDRIAVMAQGLQACGVQCEELEDGLIVEGRGGDLVPGGATI…	resistant	6	0	0
D4_MAG_00049	SAMN21899441	1234801	88.4892	0	k__Bacteria;p__Actinobacteria;c__Actinobacteria;o__Actinomycetales;f__Streptomycetaceae	MTQNINWHSIYRGASPVQLSVVIPGSKSVTNRALILAAQANSPSLLRRPLVSRDSQLMVAGIKSLGIGIEEKNAEINGVQELHWKVTPARLVGGAKIDVGNAGTVMRFLPPLAALARGDVAFDGDPRSYERPLGPVIKALEELGISIDHEYRYSLPLTLRGKGSIKGGKLTIDASASSQFLSALLLVAPSFTDGLVVQHQGEKMPSMPHIEMTVEMLRQFGGQVDIDSKAQTWSIKPGQLHGCDLVIEPDLSNAAPFLSIAMVCGGSVTIADWPGATTQPGDQLRSILTSMGGSVSLNKNGLTVTGNGQIHGIDIDLHDVGELTPSIAALAALADSPSYLRGIGHLRLHETDRLAALTREINSLGGDVVEEETALRINPAPLHGGVFHTYDDHRLATAG…	sensitive	3	0	0
D4_MAG_00050	SAMN21899442	2610438	88.4892	0.719424	k__Bacteria;p__Proteobacteria;c__Alphaproteobacteria;o__Sphingomonadales	MTHDHGLPQPLSLSATAPLKGDVTVPGDKSISHRALMLGALAVGETRITGLLEGEDVLATAAAMRAMGATISRNDHGEWRVSGVGVGGLLQPQTALDMGNSGTSTRLLMGLVASHPITATFVGDASLSGRPMGRVITPLGLMGATITATPGPGRQTLPLTLTGACPAIPLEYTLPVASAQVKSAVLLAGLNTPGQTTVIEPIATRDHSERMLAGFGARVTVEASPRGRIITIAGEAELKPQDIIVPGDPSSAAFPMVAALIVPDSDIVIRNVGINPTRAGLIRVLQAMGGRIDLLNERTVGGEPVADLHVRHSALTGIEVPPEGAPSMIDEYPILFVAAANARGRTIMRGLDELRVKESDRISVMAEGLTACGVAATELDDGLIVDGRGGDPVPGGATV…	resistant	36	0	0
D4_MAG_00051	SAMN21899443	2055789	88.4892	1.43885	k__Bacteria;p__Proteobacteria;c__Betaproteobacteria	LSHATDSLLLPPVSHARGTVRLPGSKSISNRCLLLAALAQGTTTLRGVLDADDTRVMREALVTLGVGLKHLGADDWQVEGVGGVFPVKQADLFLGNAGTAFRPLTAALALSGGEYRVSGVPRMHERPIGDLVDALRAAGAAIDCTQNEGYPPLAIHPATLGSDTLKVRGDVSSQFLTALLMALPLTGRPSTIEVIGELISKPYIEITLRLMQRFGLQVQREGWSRFRVPGGAYTAPGELHVEGDASGASYFLAAGLLGGGPVRVEGVDSSSIQGDIAFADELRKLGASISSGPGWIEASGTGTVRAFDADFNHIPDAAMTLAVCALRADGPCRLRNIGSWRVKETDRIHAMATELRKVGATVDEGEDWIRITPPTNMEFAGIDAYDDHRMAMCFSLVAL…	sensitive	6	0	2
D4_MAG_00052	SAMN21899444	4453797	92.0863	5.7554	k__Bacteria;p__Verrucomicrobia;c__Opitutae;o__Opitutales;f__Opitutaceae	MPLPELLPITPFTRPVRGEVIVPGSKSLTNRALLLAALGATPVTLTGALFSEDTRLMADALRRLGFTVTADEAALTVRVADQARAFPADAAHANAAPVELFVGLAGTAARFLTALCAAAPRGVYRLDGVPQMRKRPMRALIEALRSLGADIRCLGDEGYFPIEIHAQGLRGGAVSIDASESSQLLSALLMVAPLAAGPVAIALTAEVRRPFIAMTTRLMAEFGYEVGPQAEPDTFVLNPGRYQPPARFAIEPDATAASYFLALPIVTGGKLHLPFLRAPGVGLQGDTHFAEVLTRVGAAIRPASGGLDSAFSQTNMQRGVTQNFSEFSDTFLTLAAISPLLAGPTNISG	unclassified	22	0	0
D4_MAG_00054	SAMN21899445	5143557	87.0504	1.43885	k__Bacteria;p__Proteobacteria;c__Betaproteobacteria;o__Burkholderiales;f__Oxalobacteraceae	MTHEYIDLAPVAHAEGTVRLPGSKSISNRVLLLAALSQGPVQIVDLLASDDTAVMLAALRSLGVEWREEQTASGTIHHVQGVAGVLPNAKADLFMGNAGTAIRPLTAALAVIGGDYTLHGVARMHERPIGDLVDALNAAGTHVEYPGNPGFPPLHIKQGKIHAQRLSVRGNVSSQFLTALLMVAPLMAREHAITIAVEGELISKPYIEITLNLMRRFGVTVEQDGWAAFTVQPGQVYQSPGVIHVEGDASSASYFLAAGAIAGGPVRVEGVGKDSIQGDVRFVAALEQMGAQITMGDNWIEARSNGVLKAIDADFNHIPDAAMTIAVAALYADGTSTLRNIASWRVKETDRIAAMATELRKVGAIVEEGPDYIRVTPPAVIQPATIDTYDDHRMAMCFS…	sensitive	4	0	4
D4_MAG_00056	SAMN21899446	3490039	92.0863	7.91367	k__Bacteria;p__Bacteroidetes	MATIKFNKAPLQRSVELGEVRLDLPPSKSLLIRQIFLETAQWIRSVGPLESEPKDREDLAEDIRSALALTTAIRRHVLAAKHPSLLGVEQSNQVERPNQVERPDQGSEVRWEAGEAGTVMRFGLALLAFAGLGGILQGQGRAHQRPIKGLVDALRALGARIHCLEREGYPPLRLEPSQLHGGRVVLPSNVSSQFASALLLGAVCREVELELHWGPEELLSRPYLDMTLAMLQSSGWSTNAGPYHASLGSYRVTENQALEPEGDWSAATFWILRQAAYPLATTLILSNLNPRSLQGDAVLLGWLSWLAPHLEWVMTPIGSGERGDLTLRVRDGVEVSSPSWENPVANHPAEWEQQGDRWICHAEGIPDMVPALAVWAVLRGLRLEIRGVGHLAYKESNRL…	sensitive	123	0	0
D4_MAG_00057	SAMN21899447	2791729	83.4532	0	k__Bacteria;p__Bacteroidetes;c__Flavobacteriia;o__Flavobacteriales;f__Cryomorphaceae	MQFKAQRYNGKLKAPASKSHGQRLLILAALSTQHCSIQNLGSDNDTNAMSAAVQHIINKSNPKESISISVGESGFALRSLAFVAAAFFETYELTGKGTLLTRHQLATIQVLEQLGLDVSHQNGLLPIVVNGSITNTQLEIDAREGSQFVSGLFLLAATHPGHWQITIKELSSRPYFEMTLAAMREFGFQYERSNDVFSFVGNQKLSCGHVQVEGDWSSVAAHLVGAAIQGEIRVSGLNKESLQPDKNLLTALEQFGAACKWENSELHIKNSKDKTPFDFDCTQQPDLFPVLVVLACAANGKSSIKGIHRLKNKESDRLMVMCEALTSWGVYYQIKGEQIDIFGVGKVNSGTLRTYNDHRIVMAGCVASLLCAEGQEIDAVSAIEKSYPGFVADFQRLTQV	unclassified	18	0	0
D4_MAG_00060	SAMN21899448	4856506	91.3669	7.91367	k__Bacteria;p__Proteobacteria;c__Gammaproteobacteria;o__Aeromonadales;f__Aeromonadaceae;g__Aeromonas;s__Aeromonas_veronii	LHIMKQFGVVIEHDNYKLFYIKGNQTYISPGDFLVEGDASSASYFLAAGAIKGKVRVTGIGKHSIQGDIHFADVLEKMGARITWGDDFIEAEQAPLHGVDMDMNHIPDAAMTIAVAALFAEGPTSIRNIYNWRVKETDRLHAMATELRKLGVEVEEGHDFITVTPPTQLKHAEIDTYNDHRIAMCFSLVALSDTPVTINDPKCTSKTFPDYFDKLASISLRG	unclassified	58	0	5
D4_MAG_00061	SAMN21899449	1784527	84.1727	1.43885	k__Bacteria;p__Bacteroidetes	MTMLAKQIDLPVSKSLLNRALIAIACQGNLSQWLKENAKIANNGCRDTRLLIDALKVKNTDTDSEHYFQDAGTPSRLFTAFAAAKFTGLCKIVGNNSLNSRSIEPLVSALTAMGAEIQYCDQIGFTPILIRKGIKAWADVRISAALSSQYASALLLIAPLFNGTKKITIVDGTHSQAYIDMTVDLLNGIGIETNNLSSDTERCITVHGEYRNSNHSNHSNLLESDWSSAAFFYPLLLGMPSDTRIELMGLRMSNFQGDAELHKLGTYLGINSQKSENGILISRNPQVTESIASPLTMYISNGDLLQREDTLRINLKNNPDLVPAMVVGWCILGKSVIIGGIHNLRYKECDRIAALQDNIKALGCTLSQVGLDIEDQWVLNCSVRFFPTECQINTQSDHR…	unclassified	11	0	0
D4_MAG_00063	SAMN21899450	2709729	86.3309	5.03597	k__Bacteria;p__Proteobacteria;c__Betaproteobacteria;o__Burkholderiales;f__Comamonadaceae	MFATAFLDLPSLQQAGGTVTLPGSKSISNRVLLLSALCAGSTWVHDLLDSDDTRVMLAALRQLGCGVEPKAGTNSVCITGLGQSTANGQSAGFKKPSEAIEFFMGNAGTAMRPLTAALAVMGGDFTLKGVPRMHERPIGDLVDALRLLGCHIDYLGNEGYPPLRVRSPQLQLDKPIQVRGDVSSQFLTALLMSLPLAAQKDIVIEVVGELISKPYIEITLNLLARYGIKVKRDGWQRFTIPAGSHYTSPGEIHVEADASSASYFIALGALAATDQAVRIQGVGASSIQGDIRFMDAAAQMGAHIESGPNWLEIKRGAWPLKAIDLDCNHIPDAAMTLAVMALYADGPSTLRNIASWRVKETDRIAAMAKEARKLGAQVEEGPDWLRIHPIPTGQWQAAS…	sensitive	29	0	0
D4_MAG_00065	SAMN21899451	2781385	84.1727	4.31655	k__Bacteria;p__Proteobacteria;c__Betaproteobacteria;o__Burkholderiales;f__Rubrivivax	MYAIPFIDIPPLLRAGGTVRLPGSKSISNRVLLLAGLSEGTTTVRDLLESDDTQVMLTALRTLGCRIDPEGSALRITGLGGRLGVREASLFLGNAGTAMRPLTAALAMLAATQGGSFELSGVPRMHERPIADLVDALRPLGCRVDYLGQAGYPPLRLQPGSDELDLSVPIRVRGDVSSQFLTALLLALPLLTAKQTATIDIEGELISKPYIEITLNLLARFGVAVQRVGWQRFVIPAGSRYRSPGNIHVEGDASSASYFIALGAIAATDTPLRIEGVGTDSIQGDIRFIDAAEAMGAQVAGGAGWIEVRRGRWPLAAIDIDCNAMPDAAMTLAVMALYAEGPSRLRNIASWRVKETDRIAAMASELRKLGAGVVEGADFIEVTPPLRWTPAVIHTYDDH…	sensitive	62	1	3
D4_MAG_00068	SAMN21899452	1497840	77.6978	0	k__Bacteria;p__Proteobacteria	WKTLKIMAIDSIKGHFFYPTTSPCTNAFVTLSHTVKHAGELLVPGSKSFTNRALVIAGQCRGPCEFEGALFAEDSYWACWCLEALGFSVFADPQKRRIVIQPPNTAPTKQPIELFLGKSGTLARFLPAVVLNWQSTFPNWPELVATVNADQQLRQRPIEPLIVALKILGAQWKNSIPGEIHSSSLEGNCEVSGEISGQFLSGLLITACGANKNISIKRTNNLVQPGYITMTLEMIKKFGAIVHFNETLEEFSIKKQRYSPQKLTLEADASTACAYIAMALLHGIGVDIVNLGYETIQPDYKVISLWKEAGLLIEQSLSSTKIRASQKNSWISLPSSIDGTPFSDQSLILGILALFSQKPLEIKGISHIRHHESNRIAHFVANLGKLGLKAQETKDGFVV…	unclassified	41	0	0
D4_MAG_00069	SAMN21899453	772463	76.9784	0	k__Bacteria (root)	NA	unclassified	12	0	0
D4_MAG_00072	SAMN21899454	2823730	75.5396	0.719424	k__Bacteria;p__Proteobacteria;c__Betaproteobacteria;o__Burkholderiales;f__Comamonadaceae	MFSTAFLDLPALQGASGTVTLPGSKSISNRVLLLSALCQGTTVVHDLLDSDDTRVMLAALRQLGCGVEVAGSTVTITGLGGRAWPSEAIELFMGNAGTAMRPLTAALAIQGGDFTLKGVPRMHERPIGDLVDALRELGCSIDYLGQAGFPPLRVRQPSLRLDKPIPVRGDVSSQFLTALLMALPLAAQHLPPGRAITIEVVGELISKPYIEITLNLLARYGIVVERQGWQRFVIPAGSRYTSPGSIHVEADASSASYFIALGAIAPGDGIRIQGVGADSIQGDIRFMDAAAQMGAAITSGPNWLEIRRGAWPLQGIELDCNHIPDAAMTLAVMALYADAPTTLRNIASWRVKETDRIAAMTLECRKLGATVEEGPDWIRVHPLRPGQWQAASIHTYDDH…	sensitive	11	0	1
D4_MAG_00074	SAMN21899455	1964383	78.4173	5.03597	k__Bacteria;p__Verrucomicrobia;c__Opitutae;o__Opitutales	PTLVIRPFQTPARGVAQVPGSKSITNRALILAALADGATLFTGALFSRDTRILIAALRALGFAVADDEAAGTIHIVGLGGRIPNARAKLHVGNAGTAARFLTAFLALAPGGEYELDGDEAMRARPMRGLLDALRAAGCRAVSPSGADADGFPFTLHTAGKLGRLEVDASASSQLLSALLMVLPLSAGASVIMKGSTVSEPFVEMTARMCGQFGRPLTRLADGSWTCAAPGAYVAQASYAIEPDATAASYFIALPAVTGARASVRLEGYADGGLQGDTAFAKVAAACGANLRPSAGTLVCESWSGIRAGDFDFNAFSDTFLTLATIATLADGPVKIRGIAHTRKQETDRVLAMATELERLGIKVEPTAAQLRADETLSTLTIFPSKAALRQAAAAGPVSI…	sensitive	54	0	0
D4_MAG_00075	SAMN21899456	4816134	74.8201	2.15827	k__Bacteria;p__Verrucomicrobia;c__Verrucomicrobiae;o__Verrucomicrobiales;f__Verrucomicrobiaceae	MASLKSKKLKSIPTEITVPGDKSISHRSAMFAGLAKGTTIIDGFLPSEDCLCTVHAMQSLGATVEPLEVVEGIGLVKLAITGNGMMLKAPTKPVDCGNSGTTIRLLSGILAGQNFKTELFGDESLSRRPMKRVSDPLGLMGAKISGQGEKICAPLTIEGGPLKSIYYKLPVASAQVKSAILLAGLFAQGKTTVVEPVATRNHTERLFTHFGIKWLREDDCVSVYGGQEPRATDIVVPGDISSAAFWMVAAAASPGAQITLKNVGLNPTRTGVINVLLRMGALVTNSETHSDGEPRGNITVRGGDLHATVIGGAEIPNVIDELPILAVAGALAHGKTLIRDASELRVKETDRIAAVAQNLRAMGVTVTEHPDGMEIEGGAKLQGATLPCWGDHRIAMAFL…	resistant	24	0	2
D4_MAG_00076	SAMN21899457	3027117	74.8201	2.8777	k__Bacteria;p__Proteobacteria;c__Betaproteobacteria;o__Burkholderiales;f__Oxalobacteraceae	MKTYPHQLALTPGSVARGVVRLPGSKSISNRMLLLAALASGTTEIRELLSSDDTQVMLAALQKLGVPWQQHGQNQDYVVTGAAGRFPVQSADLFMGNAGTAIRPLTAALAAIGGEYTVHGVPRMHERPIGDLVDALNAAGARIDYTGQLGFPPLHIHAGDLHPQVMQVRGNVSSQFLTALLMASPLIARDHALRIDVVGELISKPYIEITLNLMQRFGVAVERDGWAAFRIAPGQTYQSPGVLHVEGDASSASYFLAAGAIAGGPVRVEGVGKSSIQGDVRFVEALERMGAHITMGDNWIEVRSGGALKAIDADFNHIPDAAMTIAVAALYAEGTSTLRNIGSWRVKETDRLSAMATELRKLGAEVEEGSDYLQVTPPAVLQPATIDTYDDHRMAMCFS…	resistant	24	0	2
D4_MAG_00077	SAMN21899458	1638219	76.259	4.31655	k__Bacteria;p__Proteobacteria;c__Betaproteobacteria;o__Burkholderiales;f__Comamonadaceae	NA	unclassified	17	0	1
D4_MAG_00078	SAMN21899459	2941426	71.9424	0	k__Bacteria;p__Proteobacteria;c__Alphaproteobacteria;o__Rhizobiales	QLGIVGFGLFWLRPRAGQRDGNEYSRAFRADDRIFAEVIEFGAAALALALGAEVVLGHGDNPCSLAITALGLVGPGAPVKWRNDLCVRVTGKALHGRGGARRAALRCWPNCCGNESVMAPHHSSLPRPLTARRAQGLGGSCRVPGDKSISHRALIFGLLAVGETNVTGLLEGEDVLRTADAARALGAQVERLSEGVWRVHGVGVGGLRAPKEPLDFGNAGTGSRLMMGVIGGHPIMATIDGDASLRKRPMRRILDPLTKMGVQVLSEAEGGRCPITIKGSDDPNPITYTTPVASAQIKSAILFAALNAPGITTVIETEASRDHTEKMLAYFGAEISVVPEGTHGRRISLRGRPELKPKPIVVPADPSSAAFPLVAALIVPGSDVTIEGVMLNPLRTGLL…	resistant	163	0	0
D4_MAG_00079	SAMN21899460	1802556	72.6619	1.43885	k__Bacteria;p__Proteobacteria;c__Alphaproteobacteria;o__Sphingomonadales	NA	unclassified	7	0	0
D4_MAG_00080	SAMN21899461	1102693	72.6619	1.43885	k__Bacteria;p__Actinobacteria;c__Actinobacteria;o__Actinomycetales;f__Streptomycetaceae	NA	unclassified	33	0	0
D4_MAG_00082	SAMN21899462	2294988	71.223	3.59712	k__Bacteria;p__Proteobacteria;c__Betaproteobacteria;o__Burkholderiales;f__Comamonadaceae	MYATAFLDLPPLDSASGTVTLPGSKSISNRVLLLSALCSGTTVVHDLLDSDDTRVMLDALRQLGCGVEVQGTTVTIVGLGGALKHHNPIEFFMGNAGTAMRPLTAALAVMGGDFTLKGVPRMHERPIGDLVDALRLLGCNIDYLGNDGFPPLRIGKPSLKLDAPIQVRGDVSSQFLTALLMALPLAAKTQSIVIEVVGELISKPYIDITLNLLARYGIAVQRDGWQRFTIPAGSRYQSPGTIHVEADASSASYFIALGAIAESNCSITESNFSIIESNSSV	unclassified	16	0	1
D4_MAG_00083	SAMN21899463	3367231	71.223	5.03597	k__Bacteria;p__Proteobacteria;c__Alphaproteobacteria;o__Sphingomonadales;f__Sphingomonadaceae;g__Novosphingobium	VHPAETSAPRPRRFTAAGPLTGRIRVPGDKSISHRSIMLGALAVGRTRVTGLLEGEDVMSTAAAMRAMGATIERQHSGEWLIDGVGVGSLLQPPTALDMGNSGTSTRLLMGLVASHPITATFIGDASLSKRPMGRVIEPLSQMGADFTAAPGGRLPLTLRGTAPAVPIAYRLPVASAQVKSAVLLAGLNTPGITTVIEPIPTRDHSERMLRGFGAQLAVEVAADGTRTIHLTGEAELRPQTIVVPGDPSSAAFFVVAALIVPGSDLVIENVGLNPTRAALFDVLRAMGGQIEEQDRREVGGEPVADLHVRHSALTGIAVDPAVVPSMVDEFPVLFVAAALASGRTVTTGLEELRVKESDRIAVMRAALELAGARVTETADGLIIDGTGGEPLAGTPEGA…	resistant	61	0	0
D4_MAG_00084	SAMN21899464	1890213	73.3813	7.19424	k__Bacteria;p__Proteobacteria;c__Betaproteobacteria;o__Burkholderiales;f__Burkholderiaceae	NA	unclassified	13	0	1
D8_MAG_00001	SAMN21899465	3382297	100	0	k__Bacteria;p__Bacteroidetes;c__Flavobacteriia;o__Flavobacteriales;f__Flavobacteriaceae;g__Flavobacterium	MTLRLQANNLKSGVTLNLPGSKSIANRLLILQQHHPELVLAALPKADDVRVLQQALDTNSQHIDVGHAGTAMRFLTAFLAVTTTQKRTITGSERMQNRPIGPLVDALNNLGAKINYLGKHGFPPLEILPPTALHNSVQIDASVSSQFISAILLNAAVVPKPFQIKLANSAVSQSYLDLTVDLLLNLGYAIEQTSTEINVLQTPMATKRTYVVEADWSAASYFYSIVALAEIGFELNLAQLQQNSKQGDAHTAQYYRHFGVETTQTATGILIRKVSKADAAIDFNLENQPDIAQTIAVTAATLGCSCKLTGLKTLAIKETNRLAALQTELQKCGVTVLLTSDSLSFSASQFVRPTAPIETYQDHRMAMAFAPIATRTELQISNPEVVSKSFPDFWDELEK…	sensitive	2	0	0
D8_MAG_00002	SAMN21899466	3491239	99.2806	0	k__Bacteria;p__Bacteroidetes;c__Flavobacteriia;o__Flavobacteriales;f__Flavobacteriaceae	MDLRLSAAQLSSGTTIIRIAGSKSETNRLLLLQALCPSLQIDNASDSDDSMAMRNGIAQTNGTVDVGHAGTAMRFLTAFYAVTPGTDVVLTGSARMKHRPIGILVDALRQLGADVRYEEEDGFPPLRIRGRSINRHQTVVRADVSSQYLSALALVAPALPNGIEIRLEGTLTSASYLMMTLSLLERVGVTVTFNDQTIRILPTPIQPITITVESDWSSASYFYSVVALSPKGTQLVLSSFRNDSRQGDRAVADFYERFGVETTFHEDGHIVLSKVADVAGGLELDLSNTPDIAQTIAVTCRGLGMRCDLYGLHTLKIKETDRLVALQHELAATGASVRVTDASFHLDASGPLPDTIHVATYHDHRMALSFAPLAVKTTVIIKDAGVVSKSYPAFWNDLA…	sensitive	3	0	0
D8_MAG_00007	SAMN21899467	4598917	97.8417	0	k__Bacteria;p__Bacteroidetes;c__Flavobacteriia;o__Flavobacteriales;f__Flavobacteriaceae;g__Chryseobacterium	MKLEKSKLLGDTTVQISGSKSISNRLLILESLFSNIKIGNLSNSQDTQLLKKALSENTDVVDIHHAGTAMRFLTSYYSIHEGKTTVLTGSGRMRERPIKNLVSALRDLGVEIEYVENEGFPPLKITGRKITQTSVNVPANISSQFITSLLLIAGKLENGLVINLVGDVTSRSYIEMTLDILTRFGIQSSFEGNTIKVKPFNPDNSEVVHYEVESDWSSASYFYSICALGRKTIHLKSFYKESTQGDSAIADIYEKFFGIKTTFSEDEHQLTLEPLPDFSFPEKIILDMNNCPDIAQTLCVTAGALKIPFDISGLGTLRVKETDRLLALYNELKKLGTETEITDLTIKSISFGEPQDDISIKTYQDHRMAMSFAPFCLIKELNIEDEDVVEKSYPMFWKD…	sensitive	5	0	4
D8_MAG_00011	SAMN21899468	3767514	97.8417	0.719424	k__Bacteria;p__Bacteroidetes	MSETLEIGYSGLPIKAIVELPGSKSLSNRLLLLEYFSGNIIQGIAHSDAADTINLAEILRNLPPISDAGEGGTTSRFALTALAATPGYVGVLKGSNRLTQRPISELVNALRKLGADLTYLENENQLPIQIIGKQLKTVPIELNGTISSQFLSALLLLGTYLSQGIEVKVIGKIVSKPYLDMSIKMLRFLNFQLEENNQVFRVYPQNWTPTEVIVEKDWSSASYWYSIVALAPKASVMLEGLKLSSFQGDSLIADIFSLLGVSTTQKEEGLLLEKTNKYVNLFTFDCIDQPDIAQTLAVTITGLRIKGHLTGLSTLRGKETDRIEALKHELQKMNVRISEPVDGELLIDARFADFSKLVIIDTYNDHRMALSFAPLVLKVNKIAIRNPKVIEKSYPNFWR…	unclassified	0	0	0
D8_MAG_00014	SAMN21899469	2869542	97.8417	1.43885	k__Bacteria;p__Bacteroidetes;c__Sphingobacteriia;o__Sphingobacteriales;f__Chitinophagaceae;g__Sediminibacterium	MIVSIHPSKIFGSVLANASKSCMQRACAAALLHQGTTSIINPGNSFDDLAAIEMIQHLGATVTKLDNGTLLITSNGVQPKTAQLNCGESGLGIRMFTPIAALSHQAIQINGKGSLLSRPMHFFDEVLPMLQVQIVSTNGHLPIQIQGPLVPKNITIDGGLSSQFLTGLLMAYGAAKADQTTITVQHLKSKPYIDLTIKVMEAFGMQVQHNNYETFQFKQINPKQIPENLVYQVEGDWSGAAFLLVAGAVAGSIVVKGLDVFSTQADKAILRALSDAGAGLSIQEHQIEVNALPLKAFHFDATDCPDLFPPLVALASFCEGTTVIEGVERLAHKESNRGLTLQKEFAKLGVTIQLQDNLMLISGLRQGLQCQAIQSTEVHSHHDHRIAMAAAIAALNANG…	sensitive	3	0	0
D8_MAG_00015	SAMN21899470	3092798	99.2806	2.8777	k__Bacteria;p__Proteobacteria;c__Betaproteobacteria;o__Burkholderiales;f__Oxalobacteraceae	MKTYPHELALTPGSVARGVVRLPGSKSISNRMLLLAALASGTTEIRELLSSDDTQVMLAALQKLGVSWQQHGQSQDYVVTGASGRFPVKSADLFMGNAGTAIRPLTAALAAIGGDYTVHGVPRMHERPIGDLVDALNAAGARIDYTGQPGFPPLHIHAGDLHPQVMQVRGNVSSQFLTALLMASPLIARDHALRIDVVGELISKPYIEITLNLMQRFGVAVERDGWAAFRIAPGQAYQSPGVLFVEGDASSASYFLAAGAIAGGPVRVEGVGKSSIQGDVRFVEALESMGAHITMGDSWIEVRSGGALKAIDADFNHIPDAAMTIAVAALYADGTSTLRNIGSWRVKETDRLSAMATELRKLGAVVEEGSDYLQITPPTVLQPATIDTYDDHRMAMCFS…	resistant	33	0	2
D8_MAG_00016	SAMN21899471	6981573	97.8417	1.43885	k__Bacteria;p__Verrucomicrobia;c__Verrucomicrobiae;o__Verrucomicrobiales;f__Verrucomicrobiaceae	MASLKSKKLKSIPAEITVPGDKSISHRSAMFAGLAKGTTIIDGFLPSEDCLCTVHAMVSLGATMEPLEEVEGVGLVKLAITGNGMKLKAPDKAVDCGNSGTTIRLLSGILAGQDFKTELFGDASLSKRPMKRVADPLGQMGAVISGQGEKICAPLTISGAPLKSIYYKLPVASAQVKSAILLAGLYATGKTTVVEPVATRNHTERLFTHFGIKWLREDDCVSVYGGQEPRANDIMVPGDISSAAFWMVAAAASPGSQITIKNVGLNPTRTGIITVLLRMGALVTNSETHSEGEPRGNITVRGGDLNATVIGGAEIPNVIDELPILAVAAALARGKTLIRDASELRVKETDRIAAVASNLRLMGVTVTEHPDGMEIEGGAKLQGATLPCYGDHRIAMAFL…	resistant	27	0	3
D8_MAG_00017	SAMN21899472	3509968	98.5612	2.15827	k__Bacteria;p__Proteobacteria;c__Betaproteobacteria;o__Burkholderiales;f__Rubrivivax	VRLPGSKSISNRVLLLAGLSEGTTTVRDLLDSDDTQVMLTALRTLGCRIVPEGAALRITGLGGRLGVREASLFLGNAGTAMRPLTAALAMLAATQGGRFELSGVPRMHERPIADLVDALRPLGCRVDYLGQTGYPPLRLLPGSDDLDLSVPIRVRGDVSSQFLTALLLALPLLTAKQTATIDIEGELISKPYIEITLNLLARFGVAVQREGWQRFVIPAGSRYRSPGDIHVEGDASSASYFIALGAIAATDTPLRIEGVGTDSIQGDIRFIDAAEAMGAEVAGGAGWIEVRRGRWPLTAIDIDCNAIPDAAMTLAVMALYADGPSRLRNIASWRVKETDRIAAMASELRKLGAGVVEGADFIEVTPPLHWTPAVVHTYDDHRVAMCFSLAAFNPLAEPP…	sensitive	9	0	3
D8_MAG_00019	SAMN21899473	3990259	95.6835	0	k__Bacteria;p__Bacteroidetes;c__Cytophagia;o__Cytophagales;f__Cytophagaceae	MDPEIKLLDLAPSQLAKHTLIDLPGSKSESNRAIVLQYLAGGPLTDLTYLSSARDTTRMQELVGHNGPVWDVGDAGTTCRFLTAMLAITGKTGTITGSARMLQRPIALLVKALQDLGADIEYIGMEGFLPLRLNGFAQNGTKSIDIPANISSQYISALMLVAPLLEDGLEINLLGPLTSKPYLELTMGLMRKWGALVTFDNQAFVTSKGEFCQTIRVEAGVYRPISHRIEADWSSASYWYCMVALAPSPDLEVVMPGLHLPSTQGDAQIATIMTEFGVETLAKPEGLTIKKIAGWQPKGLPILINCSDIPDMAQTFAVMAPMLGQKLILGGLHTLRIKETDRIAALEAELPKIGAVMQELDHDRFLVIGAPAIDPSTPVISTYHDHRMALAFAPVAQLR…	sensitive	2	0	0
D8_MAG_00020	SAMN21899474	2655977	95.6835	0.719424	k__Bacteria;p__Planctomycetes;c__Planctomycetia;o__Planctomycetales;f__Planctomycetaceae	VTGSVRAVRPATTGRDIVVRVPGSKSLTNRWLMLAALAEGSSVLHGALASDDTTSFAEAVSRCGVRATWSGPDELTVVGCGGRPRGGSSVNLGDGGTPTRFMAAFAALADRPIVIDGSARMRERPVAEGIAMLVALGASLQWMESMGRLPVAVGGSRLVGSTLAVGATSSSQFISAVMLIAPWLDRGLEVIFTEPPTSASYLELSIGVLAHAGVPVSVERTVAGELAAVSIAPNAVRGIDVRVEPDASSAIYPLAAAALVPGMRVTVPGLPRTTAQPDRGAIDALVAMGAIERTVAGSTSIECGGTLRGISIDASRWPDGALAIAAVAAAASGRTTISGLHTLRVKESDRIGALAAELSTLGCTVAASDDALTIDPSTRHARPVTLHAHRDHRVAMSLA…	unclassified	0	0	1
D8_MAG_00021	SAMN21899475	3057546	95.6835	0.719424	k__Bacteria;p__Proteobacteria;c__Alphaproteobacteria;o__Sphingomonadales	MNHVAGKPASLCLAASGPLTGDVTVPGDKSISHRSLMLGALAVGETRITGLLEGEDVLATAAAMRAMGAEIERTGAGEWRVHGVGVGGLLQPATALDMGNSGTSTRLLMGLVASHPITATFVGDASLSGRPMGRVITPLSLMGATIAATPGPGRQTLPLTLTGACPAIPLRYTLPVASAQVKSAVLLAGLNTPGETVVIEPIPTRDHSERMLAGFGAQLSVTESPQGRIITIRGEAELKPQTIQVPGDPSSAAFPMVAALIVPGSDIIIRNVGLNPTRAGLVRVLQAMGGRIELLNERTVGGEPVADLHVRHSMLTGIEVPPDGAPSMIDEYPVLFVAAAFAQGRTVMRGIEELRVKESDRIAVMAQGLQACGVQCEELEDGLIVEGRDGDLVPGGATI…	resistant	23	0	0
D8_MAG_00022	SAMN21899476	3160708	98.5612	3.59712	k__Bacteria;p__Proteobacteria;c__Betaproteobacteria;o__Burkholderiales;f__Rubrivivax	MSASAARPPFLDLPPLVAIGGTVRLPGSKSISNRVLLLAGLAEGTTLVHDLLASDDTAVMLEALRALGCTVTPSATPGGPLAVTGLGGRLAVKEADLFLGNAGTAMRPLAAALALLAARQGTTGAGFRLRGIPRMHERPIGDLVEALRPLGCQVACTGTEGYPPLALSGPRPLALDAPIRVRGDVSSQFLTALLLALPLVAEDRPLHVEVQGELISKPYVEITLKLLARFGIAIEREGWQRFTVPAGSRYRSPGAVHVEGDASSASYFIGAAAIAAVDAPLRIEGVGAESIQGDIRFVDAARAMGADVTMEANALLVKRGAWPLKAVDLDCNAIPDAAMTLAVMALYAPGRTRLSNIASWRVKETDRLAAMRAELSKFGATVVEGPDYLEVSPPTGAWQ…	sensitive	3	0	2
D8_MAG_00024	SAMN21899477	3151776	94.964	2.15827	k__Bacteria;p__Proteobacteria;c__Alphaproteobacteria;o__Sphingomonadales	MTTAPRQPQPLMLRADAPLRGSVRVPGDKSISHRALMLSALAVGRSDVRGLLEGEDVLATAAAMRAMGARLERLGEGHWAIDGVGVGSLLQPEGVLDMGNSGTSTRLLMGLVATHPVSATFIGDASLSRRPMGRVIEPLTRMGADITASPGGRLPLMLRGADTPLPLSYRLPVASAQVKSAILLAGLNVQGETVVEEPIPTRDHSERMLKAFGADLRVEPLPGGGNRISVRGWADFRPQQLVVPGDPSSAAFPLVAALLVPGSDVLIEGVGLNPTRDGLVRILTEMGADIRPVNARHVGGEPVADLAVRHSALKGIEVPPEVAPSMIDEYPILFVAAALAQGRTVMRGIEELRVKESDRISAMAAGLAAAGVRVEERPDGLIVEGTGGAPVPGGATIAT…	resistant	8	0	2
D8_MAG_00026	SAMN21899478	2949222	95.6835	3.59712	k__Bacteria;p__Proteobacteria;c__Alphaproteobacteria;o__Caulobacterales;f__Caulobacteraceae;g__Brevundimonas	VSPLPELTARPGHPLKGVVTAPGDKSISHRALILGAMATGVTEIEGLLEGDDVLATARAVEAFGAGVERLAPGRWRVTGLGGFRQPDGVIDCGNAGTGVRLLMGAAAGHPVTVTFDGDASLRKRPMKRVTGPLADMGARFAWSGAEDRLPLTLTGGGLKGLEFVQTVASAQVKSAILLAGLNAAGRTVVVEPEKSRDHTERMLAAFGARVQVETEGAGWRVALEGGQALTGTDVAVPGDPSSAAFPLAAGLIVPGAEVTVRGVMLNPLRTGLFETWLEMGADLTVSNRRAAGGEEVGDLTARHSSLTGIVVPPARAASMIDEYPILAATAAFARGETVMRGIGEMRVKESDRIALMAAGLTACGVRVEEEPEGFTLTGGRVAGGATVTTHGDHRIAMSH…	resistant	46	0	0
D8_MAG_00028	SAMN21899479	3017821	94.2446	2.15827	k__Bacteria;p__Bacteroidetes	LPGSKSIANRFLLMKAVAGAELDFVNLPNSNDVKVLEKCLESEDGACFFEDAGTPLRFYLTYAALRGNNERLIDGFDRLRERPIKPLLEALEFCGAEFNYLEKAYSLPLKVVKTLDKDTRELSISAGVSSQFISALMLIAPYLNNGLIIRLKDEMRSAPYVKMTMVLMNQHGVRCEYEDNAIVVGAGQYLFDSVEIESDWSAAAFFYNLMAVGRKGELFMEGLNQDSIQGDNKIVDYYRALGVQTDFELGGIRIRCEGDCPANFELDLRDTPDVFPALCSTVVALRIPSVFKGVRNLRDKESDRVEAMANNSKSMGAEFKMINEDELSISFGSMPEDKIAIQSYGDHRIAMACSVYSVAAELVIDSEEVVSKSFPDYWEAFNRLYGNLAKKVSE	sensitive	4	0	0
D8_MAG_00029	SAMN21899480	1894213	92.0863	0	k__Bacteria;p__Proteobacteria;c__Betaproteobacteria;o__Burkholderiales;f__Burkholderiaceae	MNLQGKEVKQIEIGPFTRAEGRIMLPGSKSISNRSLLLAALASGQTTLSNLLDADDTQIMRAALRQLGLTVEDRDETTCLVTGSGGHFPIREADLFMGNAGTAIRPLTAALVMQQGDYRLSGVARMHERPIRDLVDGLRQIGAVITYLGEEGYPPIQIHASTISIPEVVRIRGDVSSQFLTALLMALPLLAKEAIRIEVIGELISRPYIEITLKLMQRFGVHVDIPDAQTFVIPAQPALQKGEPVYRSPKNLLVEGDASSASYFLAAGAIGAGPVRVLGVGRDSIQGDVAFADALAQMGASISKGDDWIEASGPASGTLRGITIDCTAIPDAAMTLAIVALFASGETRLNGIASWRVKETDRIAAMATELQKVGASVEAGSDYLVIRPPLAWQTPADGI…	sensitive	8	0	1
D8_MAG_00031	SAMN21899481	3635657	94.964	4.31655	k__Bacteria;p__Bacteroidetes;c__Sphingobacteriia;o__Sphingobacteriales;f__Chitinophagaceae;g__Sediminibacterium	IVNPGVSNDDVAAIDVIQKLGAVVTKLDNGNLHIVSSGVHPESNTINCGESGLGIRMFTPIAALSSIPITITGMGSLTTRPMHFFDEILPQIGVSITSDAGKLPIHIQGPIKPQNITVDGSLSSQFLTGLLMAYGGAGASDCTITVTNLKSKPYIDLTLSVMNHFGWHVNCINHEQFVFKSATQKQSLDPITYQVEGDWSGASFLLVAGAIAGGIVVEGLDPFSTQADKAVLQALIDAGCQISIQPTRIEIAPLPLKAFHFNATDCPDLFPPLVALASFCVGKTVIEGVSRLAHKESDRALTLQEEFGKLGVSITLQDDLMIIEGGKGVTGGVVHSRHDHRIAMACAVAALKANGDVEIEDADAINKSYPHFFKDLSYLSAEVDYK	unclassified	48	0	0
D8_MAG_00032	SAMN21899482	3288821	92.8058	2.15827	k__Bacteria;p__Proteobacteria;c__Alphaproteobacteria;o__Rhizobiales	MQADANAAAPPAGHGPAQPLSAGAGAPLTGRMRPPGDKSISHRALILGLLAKGRTTIEGLLEGDDVLRTAAACAALGAKVERLGPGAWRVDGCGVGSLLEPKDTLDFGNAGTGTRLMMGVVGGHAMTATFDGDASLRKRPMRRILDPLTQMGVRVVSEAEGGRCPVTLRGTSEPAPIEYRTPVPSAQLKSAILLAGLNSPGRTVVIETEASRDHTEKMLAYFGASVTSAPDGAHGRRITLEGRPELTARDVIVPADPSSGAFALVGALIIPGSDVVIEGMMMNPLRIGLITTLIEMGGAIETLNPRIEGGEDVADLRVRHSALHGVDVPAERAPSMIDEYPVLAVAAAFAAGETRMRGLAELRVKESDRLAAVAAGLDAAGVANRIEGDDLIVTGGAGA…	resistant	42	0	0
D8_MAG_00033	SAMN21899483	3130975	90.6475	0	k__Bacteria;p__Proteobacteria;c__Alphaproteobacteria;o__Rhizobiales	MIFGLLATGRTEVEGLLEGDDVLRTADAARALGATIVRHGEGRWSVQGVGIGGLVEPRDVLDFGNAGTGSRLMMGVAGSHPITTTFDGDASLRKRPMRRILDPLLQMGVTVVSEAEGGRVPLTLRGPRETLPITYETPVASAQIKSAVLLAALNAPGETVVIEREASRDHTERMLRHFGAEVHVEAHGSHGRRIALKGQPKLAPRPVVVPADPSSAAFPIVAALIVPGSDVTVEGVMMNPLRTGLLTTLLEMGARIEILGEREEGGETVADLRVRASELKGVDVPADRAPSMIDEYPILAVAAAFATGETRMNGLQELRVKESDRLAAVAAGLAATGVEHAIEGDDLIVSGGRGVVRGGGPVATHLDHRIAMAFLVMGLAAQGPVTVDDGAMIATSFPT…	unclassified	0	0	1
D8_MAG_00034	SAMN21899484	6511187	92.0863	1.43885	k__Bacteria;p__Verrucomicrobia;c__Verrucomicrobiae;o__Verrucomicrobiales;f__Verrucomicrobiaceae	MAILKVRKLKSFPAEISVPGDKSISHRAAMFAGMANGTTIIEGFLPSEDCLCSVKAMQSMGAIVEPLEELEGVGLVKLAITGTGPKLKAPSGPIDCGNSGTTIRLLSGILAGQNFTTEMFGDASLSKRPMKRVADPLRLMGAKVEGQGEKICAPLKVTGGNLTAIQYTLPMASAQVKSAILLAGMFAPGKTTVIEPVATRNHTERIMSHFGVKWLRDGHAVSVYGGQVPRATDIIVPGDISSAAFWLVAAAASPGQQITLKNVGLNATRTGILSVLLRMGAEITSYESSSDGEPRGNIVVKGGELNGTVIGGAEIPNVIDELPILAVAAALARGNTLIKDAQELRVKETDRIAAVAENLRRMGVEVMEYPDGMEIVGGAKLKGSTISTYHDHRIAMAFA…	resistant	84	1	3
D8_MAG_00035	SAMN21899485	1789251	92.0863	2.15827	k__Bacteria;p__Proteobacteria;c__Alphaproteobacteria;o__Rickettsiales	MHNTQNKEALTSSPSRSLRGIARVAGDKSISHRALILGSQIIGTVKVEGLLEGDDVLHTADALRACGVNITRLRQGSWQIDGVGVGGLAEPTQVLDMGNSGTGVRLMMGLLAPYEFNSFFTGDASLCKRPMGRVVTPLEMMGARFTTRDQLRLPLAMQGCANPIPITYELPVASAQVKTAILLAGLNTPGTTTVIEKEATRDHTERMMRFFGFDVEYSNPLSGGAVITINGAQKASDYKEYHFTVPADPSSAAFPTVAALITKDSAVTLPDVCINPLRTGVYDTLREMGADITYNNVRDIAGETVADIHVTSSQLKGVTVPAARAPSMIDEYPILAIAAACAKGNTVMEGLAELRVKESNRFNAILEGLIACGVECKAEGDTLIVYGRGTAPAGGATVT…	resistant	2	0	0
D8_MAG_00036	SAMN21899486	3096660	91.3669	1.43885	k__Bacteria	MKLVVTRAQAVSGEIVIPSDKSLTHRSYLLGAIANGPSRIENPLRGEDCESTRHCLEQLGTRFEDDGTFVTVIPATEWSQPTEPLDCGNSGTTMRLLSGLVASRSLKVTMKGDASLSRRPMKRIAKPLNEMGAIVTGETPPLTIQGGNLHGITYHSEVASAQVKSCVLLAGLRAEGKTVLHEPTRSRDHTERMLTAMGASITVDGNAVAIEPSFDLKPFEMRVPGDISSAAFWLVAGALLAEQPLTLIGVNVNPTRTGILDVLNQVGATVVHRNPRDENGEPVADLEITLDGTKPFVIEGGLVPRLIDEIPVLAVLATQLSGETIIRDARELRVKETDRIGVVSAGLRAMGANVEATEDGFVIQGPTPLKGAIIDASGDHRIGMAFAIAGLVAEGETVI…	resistant	44	0	0
D8_MAG_00037	SAMN21899487	5938020	93.5252	4.31655	k__Bacteria;p__Planctomycetes;c__Planctomycetia;o__Planctomycetales;f__Planctomycetaceae	MTPVAGPVSGSIRPPGSKSLTNRALIVAALASGTSRLTGVLDSQDTRVMVESLRRLGLALDQDVPAGTITIQGCAGRPPATSAELWLENSGTSIRFLTAVCALGQGRFRLDGNARMRERPIQDLVDGLRQLGVAMACEAGTGCPPVVVDGTGLAGGTATVASGTSSQFLSGLLMAAPCAQGPIRLEIGGTLVSEPYVAMTVAVMRAFGVTAERVSGGYQIAPATYRSADYDIEPDASAASYFFGLAAVTGGSVTVEGLTRTALQGDVGFVDALAAMGCLVEWGANSITVHGRPLRGIDIDMNAISDTAQTLACVAPFAVGPTRIRRVAHMRHKETDRVAAVATELRKAGQTVEEHEDGLTIHPAPLRPAVIDTYDDHRMAMSFALLGLRAEGITIAHPE…	sensitive	102	0	0
D8_MAG_00040	SAMN21899488	6199988	91.3669	2.15827	k__Bacteria;p__Verrucomicrobia;c__Verrucomicrobiae;o__Verrucomicrobiales	MALPALIEIEPVLRPLPIQVTIPGSKSITNRALILAALAQGPTTLRGALWSEDTQVMVECLRHLGFEVRVNPDESEPANRTIEVVGLGGRIPRAGTPTQPLDLHVGNAGTAARFLAAFVCLGHGTYRLSGIPRMHERPQSALLGALRQLGYSIESANGRLPAVIHGSGPRPGRCSVSIAESSQFASALLLSAPTAHWQVDLEGEGDLDDAPYVAMTSRLAGAFPSQGGTFPIEPDASSGSYFWAADWLLRGGRPGPAGFPPVSGWPTSGWQIDARFPACLPLPAVVSRESDLGDSIMTAIVLAPFAGYPVRFTDLGRLRVQECERVRALRTELTKCGARVEEEGDTLTVYPTPLHGAEIETYNDHRMAMCFATLSLQVPGMKIRNPSCVKKTFPNFFQK…	sensitive	64	0	1
D8_MAG_00041	SAMN21899489	3410854	89.2086	2.15827	k__Bacteria;p__Proteobacteria;c__Alphaproteobacteria;o__Rhizobiales	NA	unclassified	172	0	1
D8_MAG_00044	SAMN21899490	4438271	89.9281	3.59712	k__Bacteria;p__Proteobacteria;c__Alphaproteobacteria;o__Rhodobacterales;f__Rhodobacteraceae;g__Rhodobacter	MSGHGEAQPMKARKSGPLRGVAEVPGDKSISHRSLIFGAMAVGETRISGLLEGQDVLDTAKAMRAFGATVTRHGEGAWTVNGVGVGGFREPADVIDCGNSGTGVRLIMGTMATTPITATFTGDASLRKRPMGRVTDPLALFGAQAYGRQGGRLPMTLVGAANPVPVRYALPVASAQVKSAVLLAGLNAPGETVVIEKEPTRDHSERMLLGFGAKLSVEKTSEGHVITLTGQPELRPQVVAVPRDPSSAAFPVCAALIVEGSDILVPGVSQNLTRNGLYLTLVEMGAEIEFQNPREEGGEPVADLRVRFSGAMQGIEVPPERAPSMIDEYPVLSVVAAFATGKTVMRGVKELRVKESDRIDAMARGLEACGVRIEEDEDTLIVHGMGPGGVPGGATCATH…	resistant	34	0	0
D8_MAG_00045	SAMN21899491	1733669	87.0504	1.43885	k__Bacteria;p__Proteobacteria;c__Betaproteobacteria;o__Burkholderiales;f__Burkholderiaceae	MASPAIQIGPFQGAKGEITLPGSKSISNRVLLLAALANGVTTLKQLLDADDTQVMRNALRQLGIHIEDQGLDSMVRGCGGLFPSKEADLFMGNAGTAIRPLTAALVMQEGNYRLSGVPRMHERPIGDLVDGLKQVGAQIDYEKEVGYPPLLIHKSKLNLPHVIRVKGDVSSQFLTALLMALPLIARQTIRIEVIGELISRPYIDITTKLMARFGVVVSCPDENSFVISPTQSGAVYTSPKTFYVEGDASSASYFLAAGVLGQGPVRVLGIGKTSIQGDIAFADAIEKMGAVVERGDNYLQTSGVRDGQLSGITIDCTAIPDAAMTLAVMALFAKGKTRLEKIASWRVKETDRIAAMAKELRKLGATVIEGPDFIEIEPLDQKDWQSPVGGIDTYDDHRM…	sensitive	19	0	1
D8_MAG_00046	SAMN21899492	2842418	86.3309	0.719424	k__Bacteria;p__Proteobacteria;c__Alphaproteobacteria	MQTLTLEPFAAPARGTVQVPGSKSINNRALLLAALASGGSVLTGALDSDDTRIFASCLSALGFAVAHDRAASTFTVTGCGGVLPPVPGGRADLFVGNAGTAARFLLALAALGTEPVRFDGVPAMRKRPMGDLLDLLVAQGASVSFEGEPGHFPLVLTGAGRLAGGAVSLDPHRSSQQVSAALMVATFAASDLEITLAGTIVSEPYIAMTIDMMAQWGVAVERPEAHRLTVRAGQSYAGQASYPVEPDASSASYFFAAAAVTGGEVTVGGLSRAALQGDVLFVDALAAMGAEVREGPEGLTVRGPARLHGAALDMNAISDTAPTLAAIAPYANGEVLITGVEHMRWKETDRVRAMATELARMGVDLDERRDGLLIRPSVPVRAQVHTYDDHRMAMSLAVT…	sensitive	148	0	1
D8_MAG_00048	SAMN21899493	4649363	90.6475	5.7554	k__Bacteria;p__Proteobacteria;c__Gammaproteobacteria;o__Xanthomonadales;f__Sinobacteraceae	MSTDAPGLTFVVQPGGQLAGSLRVPGDKSISHRAVMLGSLAEGVSEVTGFLTGEDCLCTMKAFQAMGVRIEQLGPTHLRVHGVGLNGLKAPSGPLDLGNSGTSMRLMSGLMAAQTFETTLIGDSSLSKRPMRRIVDPLRAMGAVIATTDKGTSPLHFSPAAALKAIAYDSPVASAQVKSGILLAGLYADGKTEVREPEPSRDHTERMLRGFGVEVEARPGYAAVQGGQKLKATNIEVPADISSATFPMVAAAIVPGSDLLLEAVGINPTRTGIIDILRSMGATITLTHERMLGGEPVADLRVQGARLNGITIGGDVVASAIDEFPAVFIAAACADGVTTVNDAEELRVKESDRIAAMCDGLTALGVSAIAKPDGAIITGGTIAGGTVDSKGDHRIAMSF…	resistant	69	0	0
D8_MAG_00049	SAMN21899494	3429808	86.3309	1.43885	k__Bacteria;p__Proteobacteria;c__Alphaproteobacteria;o__Sphingomonadales	MSSHSAPVPLTLAADGPLAGSTAVPGDKSISHRSLMLGALAVGETRVTGLLEGEDVLATAAAMRAMGADVVREAAGSWSIHGVGVGGLLQPETALDMGNSGTSTRLLMGLVASHPITATFIGDASLSKRPMGRVIEPLGLMGARFAASPGGRLPLTMTGLCPAVPLEYRLPVASAQVKSAILLAGLNTPGETTVIEPIATRDHSERMLAGFGAAIRVEPGDDGARRITITGEATLRPQTITVPGDPSSAAFPLVAALIVPGSAITIANVGINPTRAGLIGVLQAMGADITLANRRDVGGEPVADLIVRASALTGIEVPPEVAPSMIDEYPILFVAAACAQGTTVMRGLDELRVKESDRIAVMAAGLTACGVTVEELPDGLIVHGRDAIPGGATVAAHLD…	resistant	81	1	1
D8_MAG_00050	SAMN21899495	3834122	90.6475	5.7554	k__Bacteria;p__Proteobacteria;c__Alphaproteobacteria;o__Sphingomonadales;f__Sphingomonadaceae;g__Novosphingobium	VSSADPATTASSGRPRRFAPAGPLKGRIRVPGDKSISHRSIMLGALAVGETRVTGLLEGEDVLSTAAAMRAMGASITREADGTWSIHGVGVGGLLQPQQALDMGNSGTSTRLLMGLVAAHAITATFVGDASLSKRPMGRVIDPLALMGADFTASPGGRLPLTMRGTFPAVPIEYRLPVASAQVKSAILLAGLNTPGITTVIEPVPTRDHSERMLKGFGAELEVEVESDGTRVIRVRGEAEFRPQQIVVPGDPSSAAFFVVAGLLVPGSDLVIENVGLNPTRAALFDVLRQMGGQIDELDRREVGGEPVADLHVRHSALTGIAVDPAVVPSMVDEFPVLFVAAALARGRTVTTGLEELRVKESDRISAMRAALELAGATVTETADGLIIDGTGGDPLPGT…	resistant	41	0	0
D8_MAG_00051	SAMN21899496	5928705	86.3309	2.15827	k__Bacteria;p__Proteobacteria;c__Betaproteobacteria;o__Burkholderiales;f__Oxalobacteraceae;g__Janthinobacterium	MTQTKHYPHHIDLQPVMHAEGTVRLPGSKSISNRVLLLAALARGTTKIIDLLASDDTFVMLTALTSLGVKWTQDEMTGDPATAHQVHHVEGCGGVFPHHAADLFMGNAGTAIRPLTAALAVIGGDYTLHGVSRMHERPIGDLVDALNAVGTQIEYTGEQGFPPLRIRRGHIHAQRIAVRGNVSSQFLTALLMVAPLMARDHAVTIDVTGELISKPYIEITLNLMRRFGVTVEHDGWQSFTVQPGQHYQSPGTIHVEGDASSASYFLAAGAIGGGPVRVEGVGRDSIQGDVRFVEALQQMGATITMGENWIEARSNGVLKAVDMDFNHIPDAAMTIAVAALYADGTSTLRNIASWRVKETDRLAAMATELRKLGAEVEEGADYLRVTPPAAIAAATIDTY…	sensitive	2	0	3
D8_MAG_00053	SAMN21899497	2938286	87.7698	4.31655	k__Bacteria;p__Proteobacteria;c__Gammaproteobacteria;o__Aeromonadales;f__Aeromonadaceae;g__Aeromonas	MNSLRLEPISRVAGEVNLPGSKSVSNRALLLAALARGTTRLTNLLDSDDIRHMLAALTQLGVKYKLSADKTECTVQGLGRSFAVKEPVNLFLGNAGTAMRPLCAALCLGSGEYTLGGEPRMEERPIGHLVDALREAGAHIQYLKHDGYPPLVVDAKGLWGGDVHVDGSVSSQFLTAFLMAAPMAAGDTRIHIKGELVSKPYIDITLHIMKQFGVVIEHDNYKLFYIKGNQTYISPGDFLVEGDASSASYFLAAGAIKGKVRVTGIGKHSIQGDIHFADVLEKMGARITWGDDFIEAEQAPLHGVDMDMNHIPDAAMTIAVAALFAEGPTSIRNIYNWRVKETDRLHAMATELRKLGVEVEEGHDFITVTPPTQLKHAEIDTYNDHRIAMCFSLVALSDT…	sensitive	28	0	1
D8_MAG_00054	SAMN21899498	3424644	86.3309	2.8777	k__Bacteria;p__Proteobacteria;c__Alphaproteobacteria;o__Rhizobiales	MSHDHAGSPRPLSARPVRGLSGRVRPPGDKSISHRSMILGLLSVGETVVSGLLEGDDVLRTADACRALGARIVRTGEGAWTISGVGIGGLRSPDAVLDFGNAGTGSRLMMGVVGGHDVTASFDGDASLRKRPMRRILDPLMLMGAEVVSQAEGGRCPITIKGAAEPNPIEYRTPVASAQIKSAVLLAALNAPGETTVIEAEASRDHTEKMLAYFGASLTVTPEGAHGRRIVLKGRPELSPRPIMVPVDPSSAAFPLVAALVVPGSEIVIEGMMMNPLRIGLLTTLREMGADIVELDRRIEGGEEVADLRVRASTLKGVDVPAARAPSMIDEYPVLAVAAAFAEGETRMRGLQELRVKESDRLQAVADGLAANGVDHAIDGDDLIVRGGAGTVRGGGTVA…	resistant	3	0	1
D8_MAG_00055	SAMN21899499	3275666	83.4532	0.719424	k__Bacteria;p__Proteobacteria;c__Alphaproteobacteria;o__Rhizobiales	LREPAGVLDFGNAGTGSRLMMGVCGSHPITTTFDGDASLRKRPMRRILDPLALMGTVIVSQEEGGRVPLTLRGPQEALPITYRTPVASAQIKSAVLLAGLAAPGETTVIETEATRDHTEKMLTHFGAEVTVSPEGEHGRRIVLKGQPELQAAPIVVPADPSSAAFPLVAALIVPGSDVLIESVMTNPLRSGLLTTLREMGADITVESEANEGGEAVATLRVRASGLKGVTVPPERAPSMIDEYPVLAVAASFATGTTRMRGLQELRVKESDRLAAVEAGLKAAGVTCAIEGDDLVVQGSGGAVAGGGTVATHLDHRIAMSFLVMGLATDKPMTVDDGAMIATSFPSFIALMNGLGGEIG	unclassified	267	0	0
D8_MAG_00056	SAMN21899500	1837119	85.6115	3.59712	k__Bacteria;p__Proteobacteria;c__Betaproteobacteria;o__Methylophilales;f__Methylophilaceae;g__Methylophilus	MEQLHLPASRHAQGSVTLPGSKSISNRTLLLAALSQGNTLIRDLLASDDTARMLEALQALGVSLNQVGAHAWQVTGCGGQFPQQQADLFLGNAGTAFRPLTAALAFSSGEFHLHGVPRMHERPIGDLVDALRQVGAQIRYLAHEGYPPLQISPAHVDVSRPIKIRGDVSSQFLTALLMALPLSGQAACI	unclassified	24	0	1
D8_MAG_00057	SAMN21899501	4474161	86.3309	5.03597	k__Bacteria;p__Proteobacteria;c__Betaproteobacteria;o__Burkholderiales;f__Rubrivivax	MYRIPALDLPPLRSADGTVHLPGSKSISNRVLLLAGLAEGSTAVHGLLDSDDTQVMLAALGALGCGVRRDERAGQAPVTHITGLGGRLRVSSASLFLGNAGTAMRPLAATLAVLATTQGGRFDLSGVARMHERPIGDLVDALRPLGCAIDELGTPGYPPLRLHGQAGGSLNTRQPIRVRGDVSSQFLTALLLALPLATADSEVVIEVQGELISKPYVEITLNMLARFGIEVQRDGWQRFTLPCSQGRSPYRSPGRVDVEGDASSASYFIALGAIAAHRGAPVRIEGVGLDSIQGDIRFVDAARAMGADVRGGPNWLEVRRGRWPLTGITLDCNHIPDAAMTLAVMALYADSPTRLSGIASWRVKETDRIAAMATELQALGAVVQAGDDFIEITPPSQWR…	sensitive	6	0	1
D8_MAG_00058	SAMN21899502	4286318	85.6115	4.31655	k__Bacteria;p__Proteobacteria;c__Alphaproteobacteria;o__Sphingomonadales;f__Sphingomonadaceae;g__Novosphingobium	VHSAETSAPRPRRFIAAGPLTGRIRVPGDKSISHRSIMLGALAVGRTRVTGLLEGEDVMSTAAAMRAMGASIERLGGGEWVIDGVGVGGLLQPKQALDMGNSGTSTRLLMGLVASHPITATFIGDASLSKRPMGRVIEPLSQMGADFTAAPGGRLPLTLRGISPAVPISYRLPVASAQVKSAVLLAGLNTPGTTTVIEPVPTRDHSERMLKGFGADLRVEVAADGTRPIHLSGEAELRPQTIEVPGDPSSAAFFVVAALLVPGSDLVIENVGLNSTRAALLDVLRAMGGQIEEVDRREVGGEPVADLRVRHSALTGIEVDPAVVPSMVDEFPVLFVAAALAAGRTVTTGLEELRVKESDRIAVMRAALELAGATVSETEDGLIIDGTAGEPLQGTPEGA…	resistant	33	0	1
D8_MAG_00059	SAMN21899503	4149274	82.0144	0.719424	k__Bacteria;p__Proteobacteria;c__Betaproteobacteria;o__Burkholderiales;f__Oxalobacteraceae	NA	unclassified	4	0	1
D8_MAG_00060	SAMN21899504	1597893	83.4532	2.8777	k__Bacteria;p__Proteobacteria;c__Alphaproteobacteria	NA	unclassified	8	0	1
D8_MAG_00061	SAMN21899505	3939285	82.0144	1.43885	k__Bacteria;p__Proteobacteria;c__Alphaproteobacteria;o__Sphingomonadales	SGARLAIAQAHCQSAGPMAHPTPHPRTISPSGPLTGRVRVPGDKSISHRALMFSALAIGTSRIEGLLEGEDVLATAAALRAMGATIVRDEGGWSVDGVGVGGLLQPASALDMGNSGTSTRLLMGLIASHPITATFIGDASLSKRPMGRVITPLTQMGADITASPGGRLPLMLRGLCPAVPIRYTLPVASAQVKSAVLLAGLNTPGLTSVIEPIATRDHSERMLRGFGATVTVETAAQGKIISITGEAELKPQHIVVPGDPSSAAFLVVAATIVPGSDVVVENVGLNPTRAGLFTALRLMGASIEELDRREVGGEPVADLRVRHAALTGIEVPPDLAPSMIDEYPVLFVAAAFAKGRTVARGAEELRFKESDRIAAMAAALTAIGARVEEVEDGLLIDGT…	resistant	79	0	1
D8_MAG_00063	SAMN21899506	3885329	80.5755	1.43885	k__Bacteria;p__Proteobacteria;c__Alphaproteobacteria;o__Rhodobacterales;f__Rhodobacteraceae	MSAHGEAQPMTARKSGPLKGRAEVPGDKSISHRALLFGAMAVGETRITGLLEGQDVLDTAKAMRAFGAEVTRHGQGEWSVNGVGVGGFREPSEVIDCGNSGTSVRLIMGSMATTAMTATFTGDASLRKRPMGRVTDPLSLFGARAYGRQGGRLPMTVVGAANPVPVRYALPVASAQVKSAVLLAGLNAPGQTVVIEKEPTRDHSERMLLGFGAELTVEKSAEGNVITLTGRPELRPQTVAVPRDPSSAAFPTCAALIVEGSDITVPGVSQNLTRNGLYLTLVEMGAEIEFQNPREEGGEPVADLRVRFSPNLKGIEVPEERAPSMIDEYPVLSVVAAFATGKTVMRGVKELRVKESDRIDAMARGLEACGVRVEEEEDVLIVHGLGAGGVPGGATAKTH…	resistant	10	0	0
D8_MAG_00064	SAMN21899507	3103980	79.8561	0.719424	k__Bacteria;p__Proteobacteria;c__Alphaproteobacteria;o__Caulobacterales;f__Caulobacteraceae	MASGTTEITGLLEGEDVKRTAAAMAAFGARVERLGDGRWRVEGQGGFSEPLDVIDCGNAGTGVRLIMGAAAGFDLSATFTGDASLRGRPMNRVLKPLGEMGASWIARSGGRLPLTLRGGGLNHTAYRLPEPSAQVKSAVLLAGLHAQGGAEVIEPEATRDHTERMLRAFGAQVEITPMADGARRIIVPGGQALSGTEVVVPGDPSSAAFPLVAALITPGSEVTVEGVLLNPLRAALFTTLQEMGADLVIANVREEGGDQVGDVTARHSALRGVVAPPERAAAMIDEYPILAIAAAFAEGPTIMRGIGEMRVKESDRIALTAAGLAACGVGVEEEPEGLIVNGTARANHPVAGGGRVTTHGDHRIAMSHLILGLAAEAPVSVDEPGMIATSFPGFVEMMT…	unclassified	0	0	1
D8_MAG_00066	SAMN21899508	4207543	79.8561	2.15827	k__Bacteria;p__Proteobacteria;c__Alphaproteobacteria;o__Rhodobacterales;f__Rhodobacteraceae	MSGHGEAQPMKSRKSGPLKGVAEVPGDKSISHRSLIFGAMAVGETKISGLLEGQDVLDTAKAMQAFGARVTRHGEGAWTVNGVGVGGFQEPADVIDCGNSGTGVRLIMGTMATTTITATFTGDASLRKRPMGRVTDPLSLFGARAYGRQGGRLPMTIVGAANPVPVRYALPVASAQVKSAVLLAGLNAPGETVVIEKEPTRDHSERMLLGFGAQLSVERTGEGHVITLKGRPELRPQTVAVPRDPSSAAFPVCAALVVEGSDILVPGVSQNLTRNGLYLTLVEMGADIEFQNPREEGGEPVADLRVRFSGGMKGIEVPPERAPSMIDEYPILSVVAAFSQGKTVMRGVKELRVKESDRIDAMARGLEACGVRVEEDDDTLIVHGMGPGGVPGGAVAKTH…	resistant	56	0	0
D8_MAG_00068	SAMN21899509	3344199	80.5755	4.31655	k__Bacteria;p__Bacteroidetes;c__Flavobacteriia;o__Flavobacteriales;f__Flavobacteriaceae;g__Flavobacterium	MNLLIKHNFQLPTSNFQLSITGSKSETNRLLLLQALYPNITLENTSNSDDSEVMVEALLKSKIKNQKSLIIDVHHAGTAMRFLTAFFAIQEGKEVVLTGSSRMKERPIKILVEALKQLGAEITYEENEGFPPIKIKGKKLTKSKVSLPANVSSQYISALLLIAPKLENGLELILEGEITSIPYIKMTLALLNEIGATTSFVENKIIVKPLQSAICNLQSVESDWSSASYWYSIVALSEIGTQITLSSYKQNSLQGDSVLSKIYKDFGVETIFNKNKSITILKSAICNLQSVICNLNNSPDIAQTIAVTCFGLGIGCNLTGLHTLKIKETDRLEALKTELSKLGANISVTDDSLTIQQSNTLNSNITIATYQDHRMAMAFAPLALKTSLTIQDAEVVSKS…	sensitive	0	0	1
D8_MAG_00069	SAMN21899510	5104509	83.4532	7.19424	k__Bacteria;p__Proteobacteria;c__Alphaproteobacteria;o__Sphingomonadales	MSNTDPRPLTLAARGPLRGTVTVPGDKSISHRAIMFSALAVGESRIEGLLEGEDVLATAAAMRAMGAEVERGEDGTWRVHGVGVGGLQQPTQALDMGNSGTSTRLLMGLVAAHGITATFTGDASLSSRPMGRVIEPLAQMGAEITASPGGRLPLMLRGMCPAVPIEYTLPVASAQVKSAILLAGLNTPGITRVIEPVPTRDHSERMLRGFGAELTVEDGPDGKIISITGEAELKPQHIVVPGDPSSAGFWMVAASIVPGSEITIANVCMNPTRTGLITALRLMGADIAETNARTVGGEPVADLVVRHAALKAIEVPADLAPSMIDEYPVLFVAAALAEGRTVARGAHELRVKESDRISTMRTALEACGVVTEEFEDGLAIQGSAGAPLAGGGTVATRLD…	resistant	61	0	1
D8_MAG_00071	SAMN21899511	4365470	76.9784	1.43885	k__Bacteria;p__Proteobacteria;c__Alphaproteobacteria;o__Rhizobiales	MTATAERILTILPPGRPLRGRVMPPGSKSITNRALLLAALAAGTSRLTGALKSDDTRYMAQALRDMGVTVDEPDATTFVVTGDGRLRAPAGPLFLGNAGTATRFLTAAAALVEGDVVIDGDAHMRKRPIAPLVEALRSLGIAAEAPTGCPPVTVHGAGGFAGGAVAIDAGLSSQYVSALLMAAGAGRAATDVRLVGKEGSEIGARGYIDLTLAAMAAFGGRADAIDAATWRVAPTGYRAADLLIEPDASAATYLWAAEVLTGGAIDLGLPATSFSQPDARAYDLIAAFPHLPPVIDGSQMQDAVPTLAVLAAFNATPVRFVGIANLRVKECDRIRALSSNLARIRPGLAREEGDDLLVAADPALAGQSLPAEIDTFADHRIAMCFALAGLKIHGITIRD…	resistant	150	0	1
D8_MAG_00072	SAMN21899512	3512356	76.259	0.719424	k__Bacteria;p__Proteobacteria;c__Betaproteobacteria;o__Neisseriales;f__Neisseriaceae	MEQLHLQAIGPLAGTIKLPGSKSISNRTLLLAALAEGSTLVRDLLDSDDIRRMLEALATLGVRVEQQGDSRDFLVHGTAGAFSVKDADLFLGNAGTAFRPLTAALALMQGRYHLHGVPRMHERPIGDLVDALRVAGADIDYLGNDGYPPLQIKPASLNAGQVIPVKGNVSSQFLTALLMALPLTGEDVTIEVVGELISKPYIEITLNLMARFGVQVQRDGWQRFTIARGQRYISPGEIHVEGDASSASYFLAAGALAGGPVRVEGVGRSSIQGDVKFADALALMGAEITLGDNWIEARAPAGGLQAIDVDLNHIPDAAMTIAVAALAAKGTTTIRNVESWRVKETDRLAAMATELRKVGASVVETQDSISITPPAQLIANAEIDTYDDHRMAMCFSLVA…	sensitive	1	0	1
D8_MAG_00073	SAMN21899513	5043564	84.1727	8.63309	k__Bacteria;p__Proteobacteria;c__Alphaproteobacteria;o__Sphingomonadales;f__Sphingomonadaceae;g__Novosphingobium	VHSADSTAPRPRRFTAGGPLTGRIRVPGDKSISHRSIMLGALAVGRTRVTGLLEGEDVMSTAAAMRAMGATIERLETGEWVIDGVGVGGLMQPRTALDMGNSGTSTRLLMGLVASHPVTATFIGDASLSKRPMGRVIEPLSQMGADFTAAPGGRLPLTLRGIAPAVPISYRLPVASAQVKSAVLLAGLNTPGITTVIEPVPTRDHSERMLKGFGAELAVEIAADGTRTIHLTGEAELKPQTIDVPGDPSSAAFFVVAALLVPGSDLVIENVGLNPTRAALFGVLRDMGGSIEELDRRDVGGEPVADLLVRHSPLTGIAVDPAVVPSMVDEFPVLFVAAALASGRTITTGLEELRVKESDRIAVMRTALELAGARVTETEDGLIIDGTGGEPLAGTPESA…	resistant	67	1	1
D8_MAG_00074	SAMN21899514	3770652	74.1007	0	k__Bacteria;p__Proteobacteria;c__Alphaproteobacteria;o__Rhodobacterales;f__Rhodobacteraceae;g__Rhodobacter	MSGHGDAQPMKSRKSGPLQGVAEVPGDKSISHRSLIFGAMAVGETRITGLLEGQDVLDTAKAMRAFGATVTRLGEGAWTVNGVGVGGFSEPADVIDCGNSGTGVRLIMGTMATTPITATFTGDASLRKRPMGRVTDPLSLFGTQAYGRKGGRLPMTVVGAANPVPVRYALPVASAQVKSAVLLAGLNAPGETVVIEREPTRDHSERMLLGFGAKLHVEKTSEGHVITLTGQPELRPQVVAVPRDPSSAAFPVCAALIVEGSDILVPGVSQNLTRNGLYLTLVEMGAEIDFQNPREEGGEPVADLRVRFSGAMKGIEVPPERAPSMIDEYPILSVVASFATGKTVMRGVKELRVKESDRIDAMARGLEACGVRVEEDEDTLIVHGMGPGGVPGGATCATH…	resistant	18	0	0
D8_MAG_00075	SAMN21899515	3242775	75.5396	2.15827	k__Bacteria;p__Bacteroidetes;c__Flavobacteriia;o__Flavobacteriales;f__Flavobacteriaceae;g__Flavobacterium	VNLLLTNSQITTRHTELVEVRNSQLSITGSKSETNRLLLLKALYPNISLENASNSDDSEVMTNIIQNFQLPTSVALSAVEVQQLFNVHHAGTAMRFLTAFFAIQEGKEIVLTGSSRMKERPIKILVEALQQLGAEISYEENEGFPPIKIKGRKLINNKVSLPANVSSQYISALLLIAPKLENGLELTLEGEITSIPYIKMTLALLNEIGVETSFVNDKITVIPSAIEAQQIITIESDWSSASYWYSIIALSEIGTQITLSSYKQNSLQGDSALVEIYKNFGVETIFNNNNSISIIKSNNFKPDPSENEQAKQTLNLKLNNSPDIAQTIAVTCFGLGIGCHLTGLHTLKIKETDRLEALKTELSKLGANISVTNDSLTIQQSNNLNSNIKIKTYQDHRMA…	sensitive	1	0	0
D8_MAG_00076	SAMN21899516	4180664	73.3813	0	k__Bacteria;p__Proteobacteria;c__Betaproteobacteria;o__Burkholderiales	MSDHFIARPAGAVRGALRVPGDKSISHRSIMLGAIATGTTRVTGFLEGADAISTMNVFRALGVRIDGPSEGRVTVEGVGLHGLRAPTVDLDCGNSGTSMRLLSGLLAGQGFEARLVGDASLTRRPMKRVTEPLARMGARIDTADGRPPLRIHPPAGRLHGIDYAMPVASAQVKSALMLAGLYADGETRVTEPAPTRDHTERMLGAFGVPVAVDGATVTVRGGVALRAADIDVPADISSAAFFLVAGAIARDADLLLRHVGTNPTRTGVIDILRLMGADLTLEHPRTVGGEPVADLRIRSSSLRGIDVPPELVPLAIDEFPVLFIAAACARGRTTVTGAEELRVKESDRIAVMAEGLRALGIDATPTPDGIVIEGRGDRADVFAGGSVDSHGDHRPAMAF…	resistant	12	0	1
D8_MAG_00078	SAMN21899517	3796550	74.8201	2.8777	k__Bacteria;p__Proteobacteria;c__Alphaproteobacteria;o__Caulobacterales;f__Caulobacteraceae;g__Asticcacaulis	MNIDAFPQLEIVPVTGPITGAVVVPGSKSLTNRAFLVAALAKGESTLSGVLTSDDTVHMATALKQMGVEIVTLDATTVTLRSSGKLKAPAQPLFLGNAGTATRFLTAAVGLADGTVVIDGDDHMRKRPILPLVEALTRLGVEVSAPTGCPPVTVTARGGFSGDVVDIDAGLSSQYVSALLMLAACGDKPVEVRLRGDHGIGGRGYIDLTLGIMQAFGAKVSQPSDGVWRVEPTGYVAADYPIEPDASSCTYLWAAEVLTGGRIDFQMDTAALTQPDAKARDVIMSWPHMPAIIDGSQMQDAVPTLAVLAAFNQTPVRFVGISNLRVKECDRVSAVCDGLNALHAGLAHEEGDDLIVHADPALIGATTKAVIDTHNDHRIAMCFSLAGLMMSGVVIDNPK…	resistant	146	0	0
D8_MAG_00079	SAMN21899518	5925387	72.6619	1.43885	k__Bacteria;p__Proteobacteria;c__Alphaproteobacteria;o__Rhodospirillales;f__Acetobacteraceae	MWRLRRGRMQGRAAIATGRARMSNADPAMSHDPDAAPRPLRAGRPSAGLSGAFGVPGDKSISHRALMFGALAVGTTEISGLLEGEDVLRTAAAMRALGATVEKQGEGSWRVAGRGVGGLAEPADVLDMGNSGTAARLLSGLLAGHPIFAVMTGDASLRRRPMLRVTEPLSATGAQFWTREGGRLPLAVQGARSPLPLDYRLPVASAQVKSACLLAGLCAPGTTRIVEPERTRDHTENMLRHFGATVRVEDTDEGRVIEVDGQPELTAAPIRVPGDPSSAAFLLVAALLVPGSRVTVRNVGLNPLRTGLFATLREMGARLTVENARTEGGEPVGDIVAEYGPLSGVEVPPGRAPSMIDEYPILAVAAAAARGTTRMRGLAELRVKESDRLSATAALLSVD…	resistant	158	0	1
D8_MAG_00080	SAMN21899519	5196463	73.3813	2.15827	k__Bacteria;p__Proteobacteria;c__Alphaproteobacteria;o__Sphingomonadales;f__Sphingomonadaceae_2;g__Zymomonas	MHGPHPSPARFSAPGPLRGTTGVPGDKSISHRSLMLSALAIGESRVEGLLEGEDVLATAAAMRAMGATIERGADDVWCIHGVGVGGLLQPQGALDMGNSGTSTRLLMGLVASHAITATFTGDASLSKRPMGRVIEPLGLMGAEVSASPGGRLPLMVRGLCPAVPIDYRLPVASAQVKSAILLAGLNTPGITRVVEPIATRDHSERMLRGFGAELTVEEDGAGARLISIRGEADLRPQHIVVPGDPSSAAFPVVAALLVPGSEVTVTNVGLNPTRAALFDVLQM	unclassified	330	0	0
D8_MAG_00082	SAMN21899520	2636802	71.9424	1.43885	k__Bacteria;p__Proteobacteria;c__Betaproteobacteria;o__Burkholderiales;f__Oxalobacteraceae	MRHYPQHLDLQPSQRAQGVVKLPGSKSISNRILLLAALAEGTTDIKSLLASDDTHVMLTALQKLGIRWVQHGDSQDFTVTGTAGTLPAPSADLFMGNAGTAIRPLTAALAAIGGEYTVHGVARMHERPIGDLVDALNAAGANIGYTGNPGFPPLHIHRGHLRPRHMQVRGNVSSQFLTALLMASPLIAREQPLTIEVVGDLISKPYIEITLNLLARFGIQVERDGWASFTIPADQMYQSPGVIHVEGDASSASYFLAAGAIAGGPVRVEGVGQSSIQGDVRFVEALQQMGAEITLGDNWIEAKSNGGLKAIDADFNHIPDAAMTIAVAALYADGTSTLRNIASWRVKETDRLAAMATELRKLGALIEEGEDYLRVTPPTVLQPASIDTYDDHRMAMCFS…	sensitive	45	0	1
D8_MAG_00083	SAMN21899521	3317900	71.223	1.43885	k__Bacteria;p__Proteobacteria;c__Alphaproteobacteria;o__Sphingomonadales;f__Erythrobacteraceae	MTSHRFSALGPLKGAIRVPGDKSISHRSLMFAGLAVGRSRITGLLEGEDVLATAAAMRAFGAQIAREDDGAWVVDGVGVGSLLQPKQALDMGNSGTSTRLLMGLVAAHAITATFVGDASLSGRPMKRVIDPLSLMGASFEASSGGTLPLMLRGANPSVPITYRLPVASAQVKSAVLLAGLNTPGITRVIEPVPTRDHTERMLTGFGAKLEVGHENGETVIAIHGEADLKPMDVVVPGDPSSAAFFMVAATLVPGSDLTIMNVGLNPTRAGLLDVLRQMGADITEVSPREVGGEPVADLRVRHAQLSGVDVDPAIAPAMIDEFPVLFVAAALAQGTTRTTGLEELRVKESDRLAAMAAALTAAGARVEEHEDGLTIHGTGGEALRGTGNARVKSLLDHRI…	resistant	48	0	0
D8_MAG_00085	SAMN21899522	3376023	77.6978	9.35252	k__Bacteria;p__Proteobacteria;c__Alphaproteobacteria;o__Sphingomonadales;f__Erythrobacteraceae	MTSHRFSPLGPLKGAIRVPGDKSISHRALMFAGLAVGRSRITGLLEGEDVLATAAAMRQFGAHILREGDGTWTVEGVGVGSLLEPKQALEMGNSGTSTRLLMGLVASHAITATFTGDASLSGRPMKRVIDPLSQMGATFEASAGGTLPLMLRGASPAVPITYRLPVASAQVKSAVLLAGLNTPGSTRVIEPVPTRDHTERMLTGFGAKLEVGEENGETVIAIHGEAELNPMDVIVPGDPSSAAFFMVAASIVPGSDLTILNVGLNPTRAGLLKVLRQMGANIEEIAPREVGGEPVADLRVRHAALTGVDVDPAIAPAMIDEFPVLFVAAALAHGTTRTTGLEELRVKESDRLAAMAAALTAAGARVDEHEDGLTIHGTGGEPLRGTANGRVQSLLDHRI…	resistant	8	1	2
E1_MAG_00001	SAMN21899523	3035998	99.2806	0.719424	k__Bacteria;p__Bacteroidetes;c__Sphingobacteriia;o__Sphingobacteriales;f__Chitinophagaceae	MRVKILPLEIKGDFFAPPSKSMMQRACALGLLNFGTTNILNPGYSNDDLAAISIIESLGARVQKNNQSIVISSNGKVNPNPTIFCGESGLSFRLFSIVAAIASKEFTITGTGSLLNRRMDTLIEMFHALDVKISSNDDRLPFKINGPIVPKNISVDGSKSSQYLTGLLMALCSSAEEPVTINVENLVSKPYIDLTLGMMRFFGCEITHEAYQHFHINPKQKVEKNIEISIEGDWSSASFFLVAGAIHGGINVAGLNINSKQADRMILDVLNQAGVNYRISNQQIQFSKTNDLKSFAFDATDCPDLFPPLVVLALYCNGISSIKGVHRLLNKESNRAFALQSVFSKMGAQIDIVDDEMFVQGNTVLTGTEVGSHHDHRIAMAISIAALSAKGETSILDAE…	unclassified	2	0	0
E1_MAG_00003	SAMN21899524	3282591	99.2806	1.43885	k__Bacteria;p__Proteobacteria;c__Alphaproteobacteria	MRLLARASGPIQGRTRPPGDKSISHRALILGALAEGTTEIDGLLEGEDVLATAAAMRAFGAEVTQAGAGRWRVTGRGGLAEPAAPIDFGNSGTGVRLTMGAGAAFPLTAVYTGDRSLSRRPMARILDPLEAMGARTLSRTGGLLPATVRGGTLSPIAYDSPHASAQIKSAILLAALGADGVTRVSEPKASRDHTERMLAAFGATVRSETRADGRHLVSVTGRPKLRACPVTVPADPSSAAFAAAAALIVPGSDLILEDVGLNPLRAGFFDTIADMGAGAQVLDRGETGGESAGMIRVRHAALRGVAPPDQRSAAMIDEFPILAALAAFADGETVLSGAAELRVKESDRIALMVEGLRACGVDCEERPDGLVIHGRGAGGVPGGAEVRTHGDHRIAMSFL…	resistant	8	0	0
E1_MAG_00004	SAMN21899525	6277322	99.2806	1.43885	k__Bacteria;p__Bacteroidetes;c__Sphingobacteriia;o__Sphingobacteriales;f__Saprospiraceae	MDIITLSKPDKTLRGTLRLDGSKSISNRALIVQALSGQALGGPGLSDSKDTLTLYRLLQQTENEYDAGDAGTTFRFMTAYLALQPGTQVLTGSARMRERPIGALVEALRALGADIQFLEKDGYPPLRIGTLQHTGQHRISIPADVSSQFLSALAMIGPYLPEGLELVPEGRLVSRPYLEMTLQLMRYFGAEVVWEGESVRIAPGTYQSRDFVVEADWSAASYWYAFAAFAEEVDLKLEGLLADSWQGDAVLPKMMEAFGVHTEFEENGIRLSKNGKAPRPIFEWDFIECPDIAQTLAVVCAGLDVQGVFTGLETLSIKETDRIAALKAELSKIGTSFSKLPARFSKKHPEKTYYMVSDQAKWTDLPQFATYGDHRMAMAFAPLVMLGTVQVLEPGVVVK…	sensitive	0	0	0
E1_MAG_00006	SAMN21899526	2698210	99.2806	2.15827	k__Bacteria;p__Cyanobacteria;c__Chroococcales;o__Chroococcales;f__Cyanobium	MPFTLGTTAGRSLRGTVRVPGDKSISHRALLFGAIAEGTTRIEGLLPAEDPLSTAACLRAMGVKVSPIEAGQPVLVQGVGLDGFREPEEVLDCGNSGTTMRLMLGLLAGRDGRHFILNGDASLRRRPMKRVGGPLAEMGATIAGRAGGNLAPLAIAGRALRGATIRTPVASAQVKSAILLAALTAEGPTTVIEPVQSRDHSERMLRAFGAQLSVGGSGATEVSVTPGASLQGQDVVVPGDISSAAFWLVAGAITPGADLTIENVGLNPSRTGVLDVLAQMGANIEVLNARDVAGEPVGDLRVTHGPLQAFTIGSELIPRLVDEIPVLAVAACCAAGVSRVSGAEELRVKETDRLAVMARQLGAMGARIEEVADGMSIQGGVNLHGAEVDSETDHRVAMS…	resistant	1	0	0
E1_MAG_00007	SAMN21899527	3561788	97.1223	0	k__Bacteria;p__Proteobacteria;c__Betaproteobacteria;o__Burkholderiales;f__Comamonadaceae	MFSNAFLDLPPLAHAAGAVTLPGSKSISNRVLLLAAMSEGTTTIHDLLDSDDTRVMLIALRTLGCTVEQSGTIVKITGLGGKLPNGSAKLFLGNAGTAMRPLTAALAVVGGDFELSGVPRMHERPIGDLVDALRQLGCAIDYLGNEGYPPLKLGTPALQLDAPIKVRGDVSSQFLTALLMALPLVASKDIVIEVVGELISRPYIEITLNLLARFGVQVRRDGWERFTIPAGAKLRSPGDIHVEADASSASYFIALGALSTGANGQNGIKIQGVGADSIQGDIRFMEAAQAMGAKIESGPNWLHIQRGAWPLKAIDLDCNHIPDAAMTLAVMALYADGTTTLRNIASWRVKETDRIAAMATELRKLGATVVEGQDYIQVTPPSGIDDWKAASIHTYDDHR…	sensitive	3	0	1
E1_MAG_00009	SAMN21899528	2423889	99.2806	2.15827	k__Bacteria;p__Proteobacteria;c__Betaproteobacteria;o__Burkholderiales;f__Comamonadaceae	MYQTDFLDIPPLSGAHGTVRLPGSKSISNRVLLLAALSQGETVVHDLLASDDTAVMLGALKALGCHIEQTGHTAVIGGLGGQLIHQSAKLFLGNAGTAMRPLTAALALLGGEFEMSGVPRMHERPIGDLVDALRQLGCAIDYLGQEGYPPLRLRPYAQLQLDRPIQVRGDVSSQFLTALLMALPLVASKDIHIDVVGELISKPYIEITLNLLARFGIQVQRQGWQRFTIPAGSRYQSPGEIHVEGDASSASYFVALGALAAPEGQEIEVWGIGSGAIQGDIRFVEAAQQMGARVEMAPNHLRISRGAWPLKAIDLDCNHIPDAAMTLAVMALYADGPSTLRNIASWRVKETDRLAAMATELRKLGATVVEGTDFLRISPPQAWKSASIATYDDHRMAMC…	sensitive	3	0	1
E1_MAG_00012	SAMN21899529	3551629	97.8417	1.43885	k__Bacteria;p__Bacteroidetes	MKSVKISAFKTHIKGNIQLPASKSISNRALILQAITKQLHQTETSLLNLSEADDTSIIKIALLSKNGRINIKNAGTCARFLCAYYAATQDADIELYGEARMSERPIAPLVEALRSLGADISYLNTEGHLPVHIKGKQLSGGSITLDSNVSSQFASALMLVSPLLSGGLNLNLSENIVSKSYIEMTAEVMKAFGYEPLLDFGSNQITLSQTNTPKPIESYTIEADWSSAAFFYEAALLSEEAELILSDLKLPSIQGDAIVAEWFEKLGVSSELVQTGIKIRKTHKVPTASVELDFTDYPDLAPSLICASAGAGIAMKATGLSSLVHKESNRVLALLQLLQKLHIKTESDTINYISHDGLQRQFYHGEILSTEKDHRLAMAFGMLVQYFSLVRLSEANSVI…	sensitive	0	0	0
E1_MAG_00013	SAMN21899530	4326669	97.8417	2.15827	k__Bacteria;p__Bacteroidetes;c__Cytophagia;o__Cytophagales;f__Cytophagaceae	LLLNFLKILIKMQESIIVSRPKGKIKASIKLVSSKSESNRALIIKAVSGNSCILHNLSEARDTQTMLRLLSSNEQLLDVIDAGTTMRFLTAYFALSGADKILTGTARMCERPIGILVDALRTLGAQIEYLNKDGYPPIKIQPFQFSGHNHLQIKGDVSSQYISAILMSSVLLPEGIKLELTGKISSRPYIEMTLDLMRHFGVNSYWEGENVIVVPKQAYITNEYTIESDWSGASYWFSIVGLSEDAEIELIGLKENSLQGDSAIVKIMDELGVKAVFNHNGVVLTRKTAAKEAFIDFSDCPDLAQTVVAFAAAKGISLRIKGLESLRIKETDRITALQNEIGKYGATMTETSEQGYFEVKSSNQVVINSSIHIATYDDHRMAMAFAPLAMLGDITIQHP…	sensitive	5	0	0
E1_MAG_00014	SAMN21899531	8365988	98.5612	2.8777	k__Bacteria;p__Bacteroidetes;c__Sphingobacteriia;o__Sphingobacteriales;f__Saprospiraceae	MLFSQPTEIPRFKSWVVGGHTSPQPTILIVGAEREYPSIMYAIRKTNTTLSGEITLAGSKSISNRSLIIRALCGENFPISLLANAKDTDLLQSLLASADPIRDAGAAGTTFRFMTAYLATQPGTQTLTGTERMKQRPIGVLVDALRSLGAHIEYLEKEGYPPLLIGPPDNFGINNKVQISAGTSSQYISALLMIAPTLPNGLELELVGKIVSRPYIEMTLAQMAYFGVAHEWEGQYIWVAPQQYQARPFVVEADWSAASYYYIMAAFAEEVDLQLNGLFAESLQGDAVLTEIMAHLGVKTAFNDKGIHLSKSGQPLPAVFEYDFLLCPDLAQSIAVVCAGLGVTGRFTGLETLRIKETDRIAALDQELAKVGVKVIEEGVANDGKEYFRIEGKAQMPSP…	sensitive	11	0	0
E1_MAG_00016	SAMN21899532	2492545	97.8417	2.15827	k__Bacteria;p__Bacteroidetes	MGKLLKYIPKPSTSIQISLPASKSQSNRALILAHQAQMDIDNIHNLSQSRDTQLLKSALLKLNGLKKEKEENTDFFSWAHYQLNENEVVHLNNHASNQLEDESFEFMDAGTPARLILAYFSALGIITTLKGNKSLENRSMQPLIDVLESGGAKFEYTKKSGHFPITITKGLWSFPKNTINRTQSSQYVSALMLISPIYPGIKTIQMEGAEHSSGYIEMTQKVMADFGIECTIHSGLQQIIIQDQKPIQTELTIEGDWSAASYFYAVCALTQCSIHMPDLKEITCQGDKVGAQIFNDLGVQTTFSELGCILSYSGNLAKNIDWDLSGVPDLAPTLIVAAAALQLEGTITGIENLKYKECNRIEALNENLAQFGYALLQNTENIDIFYLQKSQKSLVESDS…	sensitive	0	0	0
E1_MAG_00017	SAMN21899533	3374941	95.6835	0	k__Bacteria;p__Bacteroidetes;c__Cytophagia;o__Cytophagales;f__Cytophagaceae	VYSSVHIFPPLALSAEATLPISKSDSNRLAILAALSGADLSEIPLSTAADTQLLLKGLTSTSHTVDCADAGTTIRFLCAYFYLKNRPAILTCSEGMKRRPIGPLVEALRILGAQIEYLEKEGYPPLEIKGRTALPEKAILSIDGSLSSQFSSALLLIAPFFPQGMELELVGEQSSSSYIDLTLSSLSRAGQSYRKEGQRILVSPWNGPPLHQANAESDWSSASYWYGMIALSAIGESLLLPGLRLDSAQGDRIAAQYFEYLGVNTSERPEGISIAKVEAPLLPLLQFNFRQCPDLCPAIVLTCAALGQTLLAEGLQTLPLKESHRILALGNLLKSMNVTVETDETSYLRIQGKAVWEAEKPFPVFKDHRMAMSLAILGRTQEIRIADPMVVKKSFPEFW…	sensitive	11	0	0
E1_MAG_00018	SAMN21899534	2188583	98.5612	2.8777	k__Bacteria;p__Proteobacteria;c__Alphaproteobacteria;o__Sphingomonadales	MHNAPSRPGSFKPSGPLRGTLKVPGDKSISHRALMLSALAVGESQISGLLEGEDVLATAAAMRAMGAQIERTGEGQWTVNGVGVGGLMQPTGALDMGNSGTSTRLLMGLVASHRLTATFIGDASLSKRPMGRVIDPLSQMGAEFTPSPGGMLPLMVRGLVPAVPIRYRLAVASAQVKSAVLLAGLNIAGITEVIEPVPTRDHSERMLRGFGADLTVDVDADGVRHIRLMGEAELQPQQIEVPGDPSSAAFFIVAALITPGSEVTVTHVGMNPTRTGIYKMLEAMGADLTYANMREVGGEPVADITARHSVLRGIDVPPDVAPSMIDEFPVFFVAASMAQGRTTTSGLDELRVKESDRLTLMAMGLKAIGAKVDEREDGLIIDGSGGEPLEGNATVTSAL…	resistant	5	0	0
E1_MAG_00022	SAMN21899535	3481644	97.8417	2.8777	k__Bacteria;p__Verrucomicrobia;c__Verrucomicrobiae;o__Verrucomicrobiales;f__Verrucomicrobiaceae	MSFKVTKSAPLRAELVVPGDKSISHRAIMLGALTNGPCVITNFLEGEDCLSTMAAMRKLGVTIEHPEPGTVIVHGTKGRFTAPDSDLDCGNSGTTVRLLSGILAAQPFRTRLTGDASLSKRPMRRVITPLSQMGARLSANGERDTLPLIVDGGPLTGIRYEMPHASAQVKSALLLAGLFASGRTTVVEPAPSRDHTERMLEYFQVRPVRQGNEISIHGGQTLESRDFQVPGDISSAAFWLVAAAARPGARLHIDNVGLNPTRTGILAVLVRMGARLREIVERNEGELSGVIEIEGANLTGTVIEGEEIPNVIDEIPALAVAAALAQGTTTIRGASELRVKETDRIAAIATNLRAMGVTVTEFDDGMEIVGGARLRGARLTSFGDHRIAMAFAIAGLFAE…	resistant	2	0	2
E1_MAG_00024	SAMN21899536	2718561	94.964	0.719424	k__Bacteria;p__Bacteroidetes	MAKGGKTKVNISSSKEVLIANINLPASKSISNRALILNAVIQYKFGKSISLKNLSLADDTLILQKALKQASGTIHVDNAGTCLRFLCAYFAAIPGIDLVLTGSERLLKRPIQPLIKALQSMGAQISYVNADNSLPIRIKGTALKGGIVQVEGNESSQFISALMLISPLLAEPLTLQVSNKIVSKAYIKLSQTMLQEMGIPCFISNEYNLVRTDLIKEDNIPATYTIEADWSSAAFFYEAAVLADKADLFFENLQLNSIQGDAILANWMENFGIKSIQKETGVAISKIKVPTPIINSLDFTNHPDLAPAIICASAGASIPFCAMGIDSLQFKESQRISAIAKGLSLLHYQVQTTENSLCHDGLAHAFYQNSCLETEDDHRITMAFAIMAIAQSNMVLTES…	unclassified	0	0	0
E1_MAG_00026	SAMN21899537	2497358	96.4029	2.8777	k__Bacteria;p__Proteobacteria;c__Betaproteobacteria;o__Burkholderiales;f__Comamonadaceae	MFSTHFLDVPALDSASGSVTLPGSKSISNRVLLLAALSQGTTELQDLLDSDDTRVMLNALRELGCHLQADASSLKVTGIGGQAPDKTLDLFMGNAGTAMRPLTAALALMGAHADMHGVPRMHERPIGDLVDALRQLGCRIDYTGKEGYPPLALRGHAGLQLDKPIHVRGDVSSQFLTALLLALPLVATQDIVIEVVGELISKPYIEITLNLLQRFGVRVQREGWQRFTVPAGSRYTSPGILPVEADASSASYFIALGAIASVEGVRIQGVGADSIQGDIRFTDAARAMGAEISSGPNWVQTRRGAWPLKAIDMDCNQIPDAAMTLAVMALYADGPCTLRNIASWRVKETDRIVAMAAEARKLGAQVEEGDDWIRIHPVQHWQAASIHTYDDHRIAMCFS…	sensitive	2	0	1
E1_MAG_00027	SAMN21899538	5390984	98.5612	5.03597	k__Bacteria;p__Verrucomicrobia;c__Verrucomicrobiae;o__Verrucomicrobiales	MPLPDLIEIIPPTGIPSVSAITIPGSKSITNRALILAAMASGPVTLRGALWSEDTQVMTGCLRTMGFPVEVLPDPAEEANRILRIEGAGGTIPRAGTAAEPLDLFVGNAGTAARFLAALCCLGRGAYRLAGVPRMHERPQAGLLAALRALGYRVDSPNDRLPAVLHGAGPRAARCEVSVAESSQFASALLMPSRLAGWEIGVTGANPDEMPYVEMTRRLMETFPHGGGEFQVEPDASSGSYFWAAAHLLGRDRISVNHWPESGWQVDARYPRFLDLPAEVSRERDLGDSIMTAIAVAPLAGRTVRFTDLGRLRVQECERVAALRTELTRCGARVTESGDTLTVEPSVLHGAEIETYDDHRMAMCFATLGLKVPGIRLRHPGCVRKTFPNFFRKLAAPAP…	unclassified	2	0	1
E1_MAG_00028	SAMN21899539	2162404	94.964	1.43885	k__Bacteria;p__Bacteroidetes	MIYQVRKPQSPISHLQIQLPGSKSETNRLLIIQHFLQQSLDFKNASESDDSFILEKALKFESSTIQVGKAGTAMRFLTALLSITPGEWIIEGDDRMHERPIEGLVECLRELGADIEYTENEGFPPLKIKGKPLDGGVVQLENPLSSQYVSALMLVAPYMKNGLTIELFGDVVSQPYITMTSGLLWDFGVEVQFSGKKIIIPPCKYEYKPHNVESDWSAAGYWYALNSFLSFPELELSTLRLVSFQGDKKIVELYKNFGIETRFGKDRVVLCNYHQVSNYFKHDFKDEPDQVQTFVCLAAAHRIKARFSGLQTLFIKETNRVDALQKELKKFNVEMNETTPGFFELQYGEIPDKSIPIRISTYQDHRMAMAFSVWAAAGYCIEIEDPEVVTKSYPHFWDD…	unclassified	3	0	0
E1_MAG_00030	SAMN21899540	2859717	96.4029	2.8777	k__Bacteria;p__Proteobacteria;c__Alphaproteobacteria	NA	unclassified	116	0	0
E1_MAG_00031	SAMN21899541	2673417	94.964	1.43885	k__Bacteria;p__Proteobacteria	NA	unclassified	50	0	0
E1_MAG_00033	SAMN21899542	5014731	97.1223	4.31655	k__Bacteria;p__Verrucomicrobia;c__Verrucomicrobiae;o__Verrucomicrobiales;f__Verrucomicrobiaceae	MSDFRVTAISKLHAEFSVPGDKSMSHRAAILGGLSNGVCTIRNFLPSEDCVNTLNAMKALGCQVEILDELPGYGPLNLRIHGQSMKLSPPAAPIDCGNSGTGMRLLAGLLAGQTFTSELFGDASLSSRPMGRITVPLAQMGATIETLGEKPGCAPLRIHPAALAPIHYEMPMASAQVKSAVLLAGMFADGKTSVTQPAVTRDHTERMLASFRVSTRTEGNTISIYGGQVPESCDFTVPGDISSAAFWLVAAAALPGSRLLIKDVGLNPTRTAILKVLTRMGAHMTEIVHQSEGEPIGHIEIHGAALKGTTILESEVPNLIDEIPVIAVAAALAEGTTSIRNARELRVKETDRITTVVDNLRAMGAEVQEFEDGMDIQGGAKLHGAVIDSFGDHRIAMAF…	resistant	11	0	1
E1_MAG_00037	SAMN21899543	2270111	92.8058	1.43885	k__Bacteria;p__Cyanobacteria;c__Chroococcales;o__Chroococcales;f__Cyanobium	MPLALGTTAGRSLRGTVRVPGDKSISHRALLFGAIAEGTTRIDGLLPAEDPLSTAACLRAMGVAVSPIEAGQPVLVDGVGLDGFQEPEDVLDCGNSGTTMRLMLGLLAGRSGRHFVLNGDASLRRRPMQRVGGPLSAMGARITGRSGGNLAPLAIEGVPLRGTTIHTPVASAQVKSAIILAALTAEGCTTVIEPVQSRDHSERMLRAFGAQLSVGGAGNTEVTITPGASLRGQEVIVPGDISSAAFWLVAGAITPGADLTVENVGLNPSRTGILDVLQQMGAHIELLNARDVAGEPVGDLRVTHGPLQAFSIGTELIPRLVDEIPVLAVAACCAEGISRVTGAEELRVKETDRLAVMARQLGAMGARIEEFADGMAIQGGVELHGAAVDSETDHRVAMS…	resistant	23	0	0
E1_MAG_00038	SAMN21899544	4133991	92.0863	0.719424	k__Bacteria;p__Verrucomicrobia;c__Opitutae;o__Opitutales;f__Opitutaceae	MSAPSPLPAQLSIVPFTKPVSGSVEIPGSKSLTNRALLLAALCDRPVTLTGALFSDDTRLMSEALGKLGLTVVADEVTHTIEVANQTNAFKSAAPVDIFVGLAGTAARFLTALCAAAPRGVYRIQGTERMNQRPMKGLIDALRALGADIRCTGVEGFFPIEIHASGLRGGPVAIDATESSQMLSALLMVAPLATSPVEVTAVGGVRWPFVQMTALMMQAFQPGMEKNVERLDDTRFRVKKGTTPVYSAQGVFAIEPDATAASYFAALPLVVGGKTTLANLHLGLQGDTAFLDVLRRVGASVENTSGGFEVSFNSGFPRVGVAENFNEFSDTFLTLAAIAPLLSGPTTITGIAHSRKQETDRVAGMVCELRRLGQHVDEHADGDGLTITPRPLKTGCIIE…	sensitive	36	0	0
E1_MAG_00040	SAMN21899545	1156315	91.3669	1.43885	k__Bacteria;p__Actinobacteria;c__Actinobacteria;o__Actinomycetales;f__Streptomycetaceae	MSDSQKGNSQSAHDALWPAPFRGSKPVNARVVIPGSKSVTNRALILAAQATSPSILRRPLVSRDSELMVAGLRQLGIDVQEIEVESATNSTKELAWKITPAPLKGPAAIDVGNAGTVMRFLPPLAALAQGAISFDGDPRSHERPLGPVIKALEELGISIEHGNRYSLPLSLVGTGKIPGGEIDIDASASSQFLSALLLIGPSTVNGITARHVGGELPSMPHIEMTVEMLRDFGATVHVDSTKKTWRVEPGALNGQDMVIEPDLSNAAPFLSIAMVCGGSITIADWPQKTTQPGDQLRTLLRDMGAQISLNADGLTLTANSEKSALRDAPKIIGIDVDLHDVGELTPSIAALAALADSPSHLRGIAHLRLHETDRLAALTREINSIGGKVTEEHSALHFE…	unclassified	0	0	0
E1_MAG_00042	SAMN21899546	2705774	92.0863	2.15827	k__Bacteria;p__Proteobacteria;c__Betaproteobacteria;o__Burkholderiales;f__Rubrivivax	VRLPGSKSISNRVLLLAGLSEGTTTVRDLLDSDDTQVMLTALRTLGCRIVPEGAALRITGLGGRLGVREASLFLGNAGTAMRPLTAALAMLAATQGGRFELSGVPRMHERPIADLVDALRPLGCRVDYLGQTGYPPLRLLPGSDDLDLSVPIRVRGDVSSQFLTALLLALPLLTAEQTATIDIEGELISKPYIEITLNLLARFGVAVQRDDWQRFVIPAGSRYRSPGDIHVEGDASSASYFIALGAIAATDTPLRIEGVGTDSIQGDIRFIDAAEAMGAQVTGGAGWIEVRRGRWPLTAIDIDCNAIPDAAMTLAVMALYADGPSRLRNIASWRVKETDRIAAMASELRKLGAGVVEGADFIEVTPPLHWTPAVVHTYDDHRVAMCFSLAAFNPLAEPP…	sensitive	44	1	3
E1_MAG_00043	SAMN21899547	1358893	91.3669	2.8777	k__Bacteria;p__Actinobacteria;c__Actinobacteria;o__Actinomycetales;f__Microbacteriaceae	MTSLHPYWPAPQGQNISATVALPGSKSLTNRELLLSAIASEPTLLIAPLVSRDSQLMISALESLGIEFEWQGNDLLVTPKPLMGPATIDCGLAGTVMRFVPPLSMLATGEIAFDGDEGARRRPMQTTIDSIRALGIEVTAESDSLPFKVHGTGKVLGGELAIDASSSSQFVSGLLLVAAKFEQGLTLRHTGEELPSLPHIEMTLETLRQRGVDAKTIDERTWRVEPGFISGGRKVIEPDLSNAGPFLAAAMVAGGSVRIPNWPKVTTQVGAEFERILPMMGAKCVLEGDVMTISGDGKIHGIDIDLSIGGELAPVIAVLAALADSPSRITGIAHLRGHETDRLSALTNELNNLGGDVSELEDGLEIRPAKLSGGKWQSYEDHRMATAGAILGLRIPGIE…	sensitive	16	0	0
E1_MAG_00046	SAMN21899548	4892287	90.6475	5.03597	k__Bacteria;p__Cyanobacteria	MTARIELTEAAPHQTLTLEFPADGVALTGRVRVPGDKSISHRALMLGAIALGETRIQGLLLGEDPRSTAACFQAMGVTLSSLEDEWVTVQGVGLGHLQEPADVLNAGNSGTTLRLMLGLLASHPDRLFTVTGDGSLRSRPMDRVIVPLTQMGAQIWGRQGNRLAPLAVRGQALKPIHYRSPVASAQIKSCLLLAGLMTEGDTTVTEPSLSRDHSERRLRAFGADISTDPDTCSVTVR	unclassified	165	0	0
E1_MAG_00048	SAMN21899549	2742593	93.5252	7.91367	k__Bacteria;p__Proteobacteria	NA	unclassified	1	0	0
E1_MAG_00050	SAMN21899550	2213866	84.8921	1.43885	k__Bacteria;p__Bacteroidetes	MTMLAKQIDLPVSKSLLNRALIAIACQGNLSQWLEENAKIANNGCRDTRLLIDALKVKNTDTDSEHYFQDAGTPSRLFTAFAAANFTGPCKIIGNNSLNSRSIEPLVSALTAMGAEIQYCDQIGFTPILIRKGIKAWADVRISAALSSQYASALLLIAPLFNGTKKITIVDGTHSQAYIDMTVDLLNGIGIETSTMSSDTERCITVHGEYRNSNHSNHSNLLESDWSSAAFFYPLLLGMPSDTRIELMGLRMSNFQGDAELHKLGTYLGINSQKSENGILISRNPQVTESIASALTMYISNGDLLQREDTLRINLKNNPDLVPAMVVGWCILGKSVIIDGIHNLRYKECDRIAALQDNIKALGCTLSQVGLDIEDQWVLNCSVRFFPTECQINTQSDHR…	unclassified	11	0	0
E1_MAG_00051	SAMN21899551	2861209	86.3309	2.8777	k__Bacteria;p__Proteobacteria;c__Betaproteobacteria;o__Burkholderiales;f__Comamonadaceae	MFATAFLDLPSLQQAGGTVTLPGSKSISNRVLLLSALCAGSTWVHDLLDSDDTRVMLAALRKLGCGVESNAGTNSVCITGLGQSTANGQSAGFKKPSEAIEFFMGNAGTAMRPLTAALAVMGGDFTLKGVPRMHERPIGDLVDALRLLGCHIDYLGNEGYPPLRVRSPQLQLDKPIQVRGDVSSQFLTALLMSLPLAAQKDIVIEVVGELISKPYIEITLNLLARYGIKVKRDGWQRFTIPAGSHYTSPGEIHVEADASSASYFIALGALAATDQAVRIQGVGASSIQGDIRFMDAAAQMGAHIESGPNWLEIKRGAWPLKAIDLDCNHIPDAAMTLAVMALYADGPSTLRNIASWRVKETDRIAAMAKEARKLGAQVEEGPDWLRIHPIPTGQWQAAS…	sensitive	4	0	0
E1_MAG_00052	SAMN21899552	5389703	85.6115	2.15827	k__Bacteria;p__Bacteroidetes;c__Sphingobacteriia;o__Sphingobacteriales	MKYKITKRDKKLVGTVTLEGSKSITNRVIIIKALCHEFFEINNFSISEDSETLVELLNSTERVLDARDGGTTFRFLTAFLAVHEGDVILTGSERLQKRPVGPLVDALRSLGAEIDYTDEEGYPPLRIRGKKLKGNRIEIDAAVSSQFVSALLLIAPLLKDGLIVRMKGEPVSRPYIQMTLSVMKHFGIHHEWTQSVISIPHQEYVGRKYNVEGDWTAASYYYAMAALADEVDLKVMGLNKFSYQGDFAIAGLMSQFGVTTTHIEGGIHLTKNENQTRSVEVDFRDYPDLAQSLLVCAAAKGITVKARGMETLEIKETNRIEALDKELQKIGLKIIPLGATWNLGARPNTPLTEPLEIATYKDHRMAMAFTPLALTFSEVIVDDPAVVTKSYAGFWEDIA…	sensitive	236	0	1
E1_MAG_00053	SAMN21899553	2714334	84.8921	1.43885	k__Bacteria;p__Bacteroidetes;c__Flavobacteriia;o__Flavobacteriales	MKVDVWPSVLAGRVDAPGSKSDAQRMVACALLAKGTSVIHRFPQADDCEAALRVAQDLGAIITRTGSSIEIKGGFPQAFISGIRNPKDVIDCGESGLSSRMFAAIASLSEEPVSISGVGSLLQRPFDNLIEALEQCGVHVQSDDGCLPLRVHGPMKGGHIHLDASVSSQFLTGLLIALSRASEPSVVEVSNLNSKPYIDLTLSVLSQFGVEIAHEQYRRFHISPKAFKANELTVPGDWSGSSFLLVAGAICADEGLTVDNLKFESAQADEAVLNALRAAEVRFEMGENSVRVWKSEIRAFEFDATDCPDLFPPLVALAAFADGVTVLRGASRLIHKESNRAKTLQQEFAKAGIRIVLRDDEMKIYPAAIRSVLLHSHGDHRIAMAGALLGMGGAHMAIQ…	sensitive	43	0	0
E1_MAG_00054	SAMN21899554	2214136	84.8921	2.15827	k__Bacteria;p__Planctomycetes;c__Planctomycetia;o__Planctomycetales;f__Planctomycetaceae	NA	unclassified	2	0	1
E1_MAG_00055	SAMN21899555	2449389	84.1727	2.15827	k__Bacteria;p__Proteobacteria;c__Betaproteobacteria;o__Methylophilales;f__Methylophilaceae	MTPIMEQLHLPAYHQAKGEITLPGSKSISNRTLLLAALAQGDTVIRDLLTSDDTARMLEALETLGVSIEDLGNHAWRVRGCAGQFPQKQASLFLGNAGTAFRPLTAALAFSGGEYQLHGVARMHERPIGDLVTALQQIGAKIQYTGQAGYPPLHISPPHLSVSQSVSIRGDVSSQFLTALLMALPLTGQATRIDVIGELISKPYIAITLNLMARFGVTVKQNGWQSFELPAHSHYVTPSEIYVEGDASSASYFIAAGILAGDLTIKGVGQQSIQGDIAFAAAAEMMGGKIQYGTHHIQAQRTGPLKAIDLDCNHIPDAAMTLAVMAMFAQGTTTLRNIASWRVKETDRIAAMATELRKVGAIVVEGADFIQITPPTQLIANAVIDTYDDHRMAMCFSLL…	sensitive	0	0	2
E1_MAG_00056	SAMN21899556	5010097	84.1727	2.15827	k__Bacteria;p__Bacteroidetes;c__Cytophagia;o__Cytophagales;f__Cytophagaceae	MDKILLRKSTNPFDVKIALASSKSESNRALIINALAKDTTENLQNLSTARDTQTMIRLLQSTDQTANVIDAGTTMRFLTAYFTATNQNKIMTGTPRMCERPIGILVDALRTLGAEIEYLNKEGYPPLHIKGFAEQKSDEVTIRGDVSSQYISALLMIAPTLPQGLTINLTGDLGSIPYIKMTLEQMKAFGVNYEANWETKTLKVLPDSYQSTTYKVESDWSGASYWYSIVALSTFENTQVELLGLKENSLQGDSDIVNIMSHLGVKSTFTADGVLLTKIPAETTLNWDFTNCPDLAQTVAVTCAAKGIEATFTGIESLKIKETDRVLALQNELKKFGGDLVEVEKNISYKVVTNQPIANSSKVTIATYDDHRMAMAFAPLAMLMDVTIEEPNVVVKSYP…	sensitive	25	0	0
E1_MAG_00057	SAMN21899557	1302914	82.0144	0	k__Bacteria;p__Bacteroidetes;c__Sphingobacteriia;o__Sphingobacteriales;f__Chitinophagaceae	MRATVYPNTLRGEQVAPASKSSMQRACAAALLHRGTTRILNPGHSNDDLAAIDVIQKLGAIVKTEDASKEKINSTSIIVHSNGVQPIGDTMNCGESGLGIRMFTPISALSDQSITVEGIGSLLKRPMHFFDTIFPKLGIEIQSQAGYLPIQIKGPLKPANIEVDGSLSSQFLTGLLMAFAATENTNAVIEVQGLKSKPYIDLTLSVLNTFGWKVQHQDYKRFEFLAHPPLADHIDYTVEGDWSGAAFLLVAGAIAGPIVVKGVQLNSTQADKAVIQALKDAGASIDINENAIQIGPAKDKAGVVGSLKAFEFDATHCPDLFPPLVALAAVCNGVTILHGVSRLAHKESDRGLTLQKEFAKLGIRIKLNEDRMMVYGGTGIIGAEVFSQHDHRIVMACGV…	sensitive	6	0	0
E1_MAG_00058	SAMN21899558	3218503	82.7338	1.43885	k__Bacteria;p__Proteobacteria	MTSLNLRPGKLPQVINLPSSKSYANRALILAALEKKSIVLLNIPEADDVKFLIKALRKIGLIIDGETQKLRVLNSFPECEKDLSDSSMSLDVGEGGTTARFLAVFLALGQKAYTLNLGKRLAKRPWSELIEKLQQLGAKANLKGHQLFIQGPLRIPEILEIDCALTTQVATAFQLALASFGTMIKPLNLKSSESYWLMTQEIIKTLKEGGTYSIPLDWSSASYPLVFGALKQEIFFPGLYPDPLQADSKLYSILDRMGAVTLKTEGVTIKPGQLQGSLKLNCEDCLDLVPALVFYLCHIEGVHELNGLENLIHKESDRLDEVFKLMEKIKIKSSKTISSLVIHGKANLQLEAMNFLLPDDHRMVMTAALFLRLHSGGTLSPASAVSKSFPDFFQLMIND	unclassified	2	0	0
E1_MAG_00060	SAMN21899559	2205660	82.7338	2.8777	k__Bacteria;p__Bacteroidetes	MSMMAIELPLSKSVVNRVLIAMAAQGKLTQWLLQNPSVVSNGCRDTRLLVDALQGLASGMSEFDFQDAGTPCRLFTAYAAVCAQKPITISGNISLNNRSILPLMDALVAMGAEVEFLAKPGHTPFTIKSGIKNWHDTEINTSVSSQYASALMLMAPLFAGQKRITLQDNTHSQTYIDLTLHVLEQMGIEWKVETGTEGKNITILGSYKAISTPLGERMVMEADWSASAFFYPLLLGMGESKKLFLEGLSLSSVQGDAAMAALGKWLGIETETHADGVILRSSVRLKNPWESEKSADKTPPNVDLKNNPDLVPAFVVGCCILKQSLLLEGIHNLRYKECDRIAALQENLAYLDCTLEPMGNEKDDRWLLDTSNRNFPSQMHVETRHDHRIAMAFSTLKPC…	unclassified	3	0	0
E1_MAG_00061	SAMN21899560	1948469	80.5755	1.43885	k__Bacteria;p__Bacteroidetes;c__Sphingobacteriia;o__Sphingobacteriales;f__Chitinophagaceae;g__Sediminibacterium	NA	unclassified	5	0	0
E1_MAG_00062	SAMN21899561	2616823	83.4532	5.03597	k__Bacteria;p__Proteobacteria;c__Betaproteobacteria;o__Burkholderiales;f__Comamonadaceae	MFSTTFLDLPPLKGATGSVTLPGSKSISNRVLLLSALCQGTTVVHDLLDSDDTRVMLNALRQLGCGLDINGTTVTITGLGGQLAHPSPIEFFMGNAGTAMRPLTAALAVLGGDFTLKGVPRMHERPIGDLVDALRLLGCNIDYLGQEGYPPLHIGQPQLQLDAPIQVRGDVSSQFLTALLMALPLAAQERSITIEVVGELISKPYIEITLNLLERYGIAVERQGWQRFVIPAGSRYQSPGTIHVEADASSASYFIALGAIAEGQGIRVNGVGAASIQGDIRFVEAAEKMGAKVTSGPNWLEIRRGAWPLKAIELDCNHIPDAAMTLVVMALYADGPTLLRNIASWRVKETDRIVAMAAECRKLGATVEEGPDWLRVHPLPLGQLNLPAAQGQWQATGIH…	sensitive	2	0	1
E1_MAG_00063	SAMN21899562	3309107	83.4532	5.03597	k__Bacteria;p__Planctomycetes;c__Planctomycetia;o__Planctomycetales;f__Planctomycetaceae	LKPAGDALPTVRPDPLLIAPLTRAVDARMRVPGSKSLSNRHLVLAALADAPTRLVGLLACDDCDRLLAALAELGVAHQRESRANGDANGDASGDVVVLTPPPRGVGEVSAHKETRVNLGDGGTPTRFMLALAAAQHDGWCDVDGSARMRERPIAEGVDMLRALGARVEYLEAEGRLPVRVFGRSTRDGRGEGLNDGLRGGKLRVGRTASSQFVSALMLVAPTLPEGLEIEFTEEPTSATYIQLSLGALQAAGVDAEVAYRPVEASSPDTGLASIRIRPQTIRGGTVDIEPDASSAVYPAALAAISGGEVVLEGLPRRSLQPDALFFDDLALRGARIEETPNGVRVRGRVQGKLRGLDSDYARAPDAAVMAMVLAAACDGPSRITGLGTLRVKESDRIEA…	unclassified	39	0	1
E1_MAG_00064	SAMN21899563	3073038	81.295	4.31655	k__Bacteria;p__Proteobacteria;c__Betaproteobacteria;o__Burkholderiales;f__Comamonadaceae	MFSTAFLDIPPLQGASGTVTLPGSKSISNRVLLLSALCQGTTVVHDLLDSDDTQVMLAALRQLGCGVQVQGTTVTVTGLGGRAWPAEAIEFFMGNAGTAMRPLTAALAVQGGDFTLKGVPRMHERPIGDLVDALRELGCTIDYLGNEGYPPLRIGQPSLQLDKPIPVRGDVSSQFLTALLMALPLAAQKRAITIEVVGELISKPYIEITLNLLARFGIQVERQGWERFVIPASSRYQSPGTIHVEADASSASYFIALGAIAQGKGIRIQGVGADSIQGDIRFMDAAAQMGAHITSGPNWLEIERGAWPLKGITLDCNHIPDAAMTLAVMALYADGPTTLRNIASWRVKETDRIAAMATESRKLGATVEEGPDWITIHPLAAGKWQRASIHTYDDHRVAM…	sensitive	4	0	1
E1_MAG_00065	SAMN21899564	3869542	80.5755	5.03597	k__Bacteria;p__Proteobacteria;c__Alphaproteobacteria;o__Sphingomonadales;f__Erythrobacteraceae	MQAAKIAGGLVAKGGRGKRFIKSPGRSARRALPEARGAVKDRGLMTSHRFSSLGPLTGAIRVPGDKSISHRSLMFAGLAVGRSRITGLLEGEDVLATAAAMRAFGAQIARGENGAWTVDGVGVGSLLEPKQALDMGNSGTSTRLLMGLVASHAITATFTGDASLSGRPMKRVIDPLSLMGASFDASAGGTLPLMLRGASPAVPITYRLPVASAQVKSAVLLAGLNTPGITRVIEPIPTRDHTERMLTGFGAKLEVGEENGETVISIHGEAELRPMDVVVPGDPSSAAFFMVAATLVPGSDLTIMNVGLNPTRAGLLHVLRQMGADIEEVDPREVGGEPVADLRVRHAPLTGVEVDPAIAPAMIDEFPVLFVAAALASGTTRTTGLHELRVKESDRLAAM…	resistant	61	0	0
E1_MAG_00066	SAMN21899565	4566525	82.7338	7.91367	k__Bacteria;p__Proteobacteria;c__Alphaproteobacteria;o__Rhodospirillales;f__Acetobacteraceae	MSHGPNPTPLRSLPARHGLSGRLAVPGDKSISHRALMFGALAIGTTEIEGLLEGEDVLRTAAAMRLLGAEVEHLGPGRWRVAGRGIGGLVEPADVLDMGNSGTAARLICGLLSGHPIFAVMTGDGSLRRRPMKRVTDPLAATGARFWSREGGRLPLAIQGAREPLPLDYTLPVASAQVKSACLLAGLCAAGVTRVVETEATRDHSENMLRHFGATVRVAVQGHGRVIELDGQPELRAAPVMVPGDPSSAAFFVVAALIVPGSRLVIGNVGLNPLRTGLFQSLREMGAVLEVGAPRLEGGEPVGDLTISATSLKAVDVPAERAPSMIDEYPILAVAAAFATGTSRFRGLSELKVKESDRLTGTAELLRAAGVECAIEGDDLLVQGSGGPPPGGGLVATQM…	resistant	61	0	2
E1_MAG_00067	SAMN21899566	2664125	74.8201	0.719424	k__Bacteria;p__Proteobacteria;c__Alphaproteobacteria;o__Rhizobiales	NA	unclassified	43	0	1
E1_MAG_00068	SAMN21899567	1141766	78.4173	5.03597	k__Bacteria;p__Actinobacteria;c__Actinobacteria;o__Actinomycetales;f__Streptomycetaceae	MLWPAPFRGDKKVSARVVIPGSKSVTNRALILAAQAQTPSLLKRPLISRDTELMVAGLRAMGVGIKDVQVDGDLAWEVTPAPLRGPAKVDVGNAGTVMRFLPPLSALAQGDISFDGDPRSYERPLGPVIAALEDLGIEVEHDGRYSLPLVVKGKGEIPGGALTIDASASSQFLSALLLIAPSTRDGIVATHKGGPLPSMPHIDMTVQMLRDFGAKVEVNKEANSWSVSAGALQGQDLVIEPDLSNAAPFLSIAMVCGGSITIADWPEVTTQPGDQLRDILTAMGATITRDHDKNKGGLTITGGESIHGIDIDLHDVGELTPAIAALAALADSPSHLRGIGHLRLHETDRLAALTREINSLGGNVVEDETSLHITPHGAMGKGLHAGVFHTYEDHRLATA…	sensitive	4	0	0
E1_MAG_00071	SAMN21899568	2954750	72.6619	0	k__Bacteria;p__Proteobacteria;c__Betaproteobacteria;o__Burkholderiales;f__Comamonadaceae	MFATAFLDLPSLQQAGGTVTLPGSKSISNRVLLLSALCEGSTWVHDLLDSDDTRVMLTALRQLGCGVEPKAGTHSVCITGLGQSSSNGQAAVLKKPTEAIEFFMGNAGTAMRPLTAALAVMGGDFTLKGVPRMHERPIGDLVDALRLLGCHIEYLGNEGYPPLRVQSPQLQLDKPIQVRGDVSSQFLTALLMSLPLAAQKDIVIEVVGELISKPYIEITLNLLTRYGINVKRDGWQRFIIPASSQFTSPGEIHVEADASSASYFIALGALAGTDKPVRIQGVGPASIQGDIRFMDAAAQMGAHIESGPNWLEIKRGAWPLKAIDLDCNHIPDAAMTLAVMALYADGPTTLRNIASWRVKETDRIAAMAKESRKLGAQVEEGPDWLRIHPLPAGQWQAAS…	sensitive	10	0	0
E1_MAG_00072	SAMN21899569	4207763	75.5396	2.8777	k__Bacteria;p__Bacteroidetes;c__Sphingobacteriia;o__Sphingobacteriales;f__Saprospiraceae	MNYKLQFSSNILNGEVTLAGSKSISNRVLIIQALCNTDFNINALANANDTELLANLLQSNDEVLDAGPAGTTFRFMTAYLTLFGGNRILTGSERMKQRPIKVLVDACRKLGATIHYLENEGFPPLNIVSGTITGGKQLAIPANTSSQYISALLLIAPILPGGLSLELTGKIVSRPYIEMTLGLMQYFGVSHKWENQVIVIDEQAYQAKPFIVEADWSAASYYYSLAALSEQADICLNGLFENSLQGDSALITIFESFGVKTHFTERGIRLIKDQAVIPDTFHYDFILCPDLAQTLAVVCAALGTKGYFSGLETLRIKETDRIQALENEISKGGCHISLFSTDAITGKEVFEVSGKFESSDLPIFKTYEDHRMAMAFAPLALLLPIEIEEPMVVIKSYPD…	sensitive	24	0	0
E1_MAG_00073	SAMN21899570	2344386	75.5396	3.59712	k__Bacteria;p__Proteobacteria;c__Betaproteobacteria;o__Burkholderiales	NA	unclassified	33	0	2
E1_MAG_00074	SAMN21899571	4360381	78.4173	7.19424	k__Bacteria;p__Bacteroidetes	MIQISKPEVPIYACINLAGSKSISNRLLIIKHLLKLEIELENISTSQDTVLLQHALQQIEESNKATIDIHHAGTDLRFLTALLSTTSGEWTITGSERIRQRPVGELVGALRTLGANIQYLGEENYPPLKIKGKKLSGGIISIDASISSQFISALLLISPDLTSDLEIQLRGEIVSQPYVQMTIQILKEFGVTIRQTATGIFTAPLKKFAGERKKYKIESDWSSASYWYSICALSNGAQIELKYLNKNSIQGDKIVATIYKQLGVETEFRAESLLLINRKTEINKFEYDFTDCPDLAQTAAVTCLGLGLATKFTGLKTLKIKETDRILALKTELEKFGAMVAVDNSSLAFTTHHLLNKPSTFYIDTYDDHRMAMSFAPLALVYDSIEIRNPEVVSKSYIG…	sensitive	25	0	0
E1_MAG_00075	SAMN21899572	2756146	71.223	1.43885	k__Bacteria;p__Bacteroidetes;c__Flavobacteriia;o__Flavobacteriales	MKVEIYPSRLHGQLLAPGSKSIAQRLVACALLAKGQTVLSHYPESDDCQSALQMAVSLGALVEKKGTTIKITGGYPNNFASGMRNPKNVLDSGESGLGARMFSSIAALGDHEITLTGKGTLMQRPFQTLEMALQQLGATCKTSNGLLPLTIQGPLQGGHAEVDGSVSSQFLTGLLLSLPKASQSSEINVLNAKSLPYIDMTLAVAHLFGVQIQHQAYAHFQITNKQAYQPIQTIVPGDWSGAAFLMVAAAVASEQGVVVGHLDQVIPQADSAILEALQKAGVKVIQKKNGYEIHQSDIQAFEFDAEHCPDLFPPLAALASFANGVSSIHGIQRLVNKESNRAKSLQEEFGKAGIRIVLRDNEMKIYPGGIRQATINSHNDHRIAMALSILGLAGDKMVI…	sensitive	55	0	0
E1_MAG_00076	SAMN21899573	2385757	71.9424	2.15827	k__Bacteria;p__Spirochaetes;c__Spirochaetia;o__Spirochaetales;f__Leptospiraceae	MLPKKLNLTRTQSISVPGDKSLSHRAVLFSALASGSSQIIGFLEGEDPLNTLRSFAKLGVSFERQSDGSYVAKSEGPKALTAKPGTVLDFGNAGTGIRLSAGLLSGIQGLDVQLTGDESLQKRPMARILAPLQEMGAKINAIHANDRAPLMVHGSKLRDYSYSSPIASAQVKSALMLAAIASEVSLDFNEPEKSRDHTENMVRFLGGDIQFLSETQFKMNPPYQFQANKFQIPGDISSAAFFIVLALASEGEPTLIRNVGLNPSRIGILTVLKGMGGRIEIQNPRTACGEEIGDLLIFPSNLQKISIESALIPSIIDEIPILAIAGLFSKGGFSIRNASELRAKESDRILSVVSNLQKIGVQVQEFSDGFEFDEVKEIHPAKILTYMDHRIAMSFSILS…	resistant	56	0	0
E1_MAG_00077	SAMN21899574	2200563	71.9424	2.8777	k__Bacteria;p__Proteobacteria;c__Alphaproteobacteria;o__Sphingomonadales	MTAHPASVPQPLSLTTSVPLKGTVTIPGDKSISHRALMFGALAVGETVIDGLLEGEDVLATAAALTAMGASIEKHGARWHVHGVGVGGLLQPQTALDMGNSGTSTRLLMGLVASHPITATFIGDASLSRRPMGRVIDPLSLMGASFAASPGGQLPLTMTGLCPAVPLSFTLPVASAQVKSAILLAGLNTPGETCVIEPIPTRDHSERMLAGFGASLSVEQGPEGRVIRLTGEATLRPQAIIVPGDPSSAAFPLVAALVVPGSEVTITNVGLNPTRAGLIKVLQGMGADITLGQQRTVGGEPVADLHVRHSPLNGIEVPPEVAPSMIDEYPILFVAAAFAQGRTVMRGLEELRVKESDRISVMAAGLAACGVSCQELPDGLIIEGSGGDPIPGGATIAAS…	resistant	73	0	0
E1_MAG_00078	SAMN21899575	3284141	75.5396	8.63309	k__Bacteria;p__Proteobacteria;c__Betaproteobacteria;o__Burkholderiales;f__Rubrivivax	MYSTPFLDIPALTGAAGTVRLPGSKSISNRVLLLAGLSAGTTAVHDLLDSDDTRVMLKALEQLGCTLTRRTEHGRDVLDVTGIGGQLRTHEAALFLGNAGTAMRPLTAALAVLVTLQGGSFELSGVPRMHERPIGDLVDALRGLGCAIDDLGQPGYPPLRLRGAAGGALRLQAPVRVRGDVSSQFLTALLLALPLAAGTQDVVIEVQGELISKPYIDITLALLQRFGIAVQRNGWQRFTIPKGSAYASPGAIHVEGDASSASYFVALGAIAAVDQPVRIEGVGADSIQGDIRFVEAAQAMGAQVQAGPGWLEVRRGAWPLKAIDLNCNHIPDAAMTLAVMALYAQGTTRLTDIGSWRVKETDRIAAMTAELRKVGATVDEGPDWIAVTPPQPNAWRQAS…	sensitive	9	0	0
E1_MAG_00080	SAMN21899576	2761726	70.5036	8.63309	k__Bacteria	NA	unclassified	107	0	0
H1_MAG_00001	SAMN21899577	2654371	99.2806	0	k__Bacteria;p__Proteobacteria;c__Alphaproteobacteria;o__Caulobacterales;f__Caulobacteraceae;g__Brevundimonas	VSIPAHLTACRSPALSGRVRAPGDKSISHRALILGAMATGVTGIEGLLEGDDILATARAVEAFGATVERLGEGRWRVTGRGGFRQPAGVIDCGNAGTGVRLLMGAAAGYPITTDFDGDASLRKRPMKRVTGPLAEMGARFGWQDAADRLPVTVAGGGLSAIDHIQTVASAQIKSAILLAGLNAEGITTVTEAEPSRDHTERMLRAFGIEVGVRPVGAGWLVSLQGGQALAGTVVNVPGDPSSAAFPLAAGLIVPGSEVTVGGVMLNPLRTGLFETWREMGADLTVSNRRMAGGEEVGDITARHSTLKGVVVPPERAAAMIDEYPVLAATAAFGEGATVMRGIGEMRVKESDRIALMAAGLTACGVRVEEEPEGFTVFGGPVRGGATVTTHGDHRIAMSH…	resistant	13	0	0
H1_MAG_00003	SAMN21899578	3332312	100	0.719424	k__Bacteria;p__Proteobacteria;c__Alphaproteobacteria;o__Caulobacterales;f__Caulobacteraceae	MTTAVLTARPGAALRGCLRVPGDKSISHRALILGALATGRTTVTGLLEGEDVLATARAMQAFGADVVRTGEGAWTMDGKGGFSEPADVIDCGNAGTGVRLIMGAMAAFDIVATFTGDGSLRKRPMGRVLEPLGRMGATWIAREGGRLPLTLKGGGLSALTYTLPMASAQVKSAVLLAGLGATGPVEVTEPEPTRDHTERMLKAFGAELTVADHNDRRVVTLQPGARLTGSVVAVPADPSSAAFPIVAALVTPGSEVTVEGVMLNPLRTGLFDTLREMGADLTITNRRDASGEEVGDITARHSALQGVIVPPGRAPSMIDEYPILAVAAAFAAGDTVMRGIGEMRVKESDRIALMAAGLEACGVDVEEEPEGFIVHGTGAAPRGGALVETHGDHRIAMSH…	resistant	4	0	0
H1_MAG_00006	SAMN21899579	4350866	99.2806	1.43885	k__Bacteria;p__Proteobacteria;c__Betaproteobacteria;o__Burkholderiales;f__Rubrivivax	MHDIPFLDLPPLLQAAGRVRLPGSKSISNRALLLAGLSEGRTRLLDLLDSDDTRVMIDALQQLGCVVERIGPTTVEVVGLGDQPARPTADLFLGNAGTAMRPLAAALAVRSLGVPGAEYTLRGVPRMHERPIGDLVEALLPLGCSVACTGQGGYPPLAIRGTAGPRRAPEAPLRVRGDVSSQFLTALLLALPLLTEDGPARVEVQGELISRPYVEITLALLERFGVAVQRDGWRAFTVPQGSRYRSPGEFRVEGDASSASYFIALGAMAATTEALVIEGVGEGSIQGDLRFVDAARAMGADLKLLPGRIEARRGRWPLAGIEHDCIDIPDAAMTLAVMALYADTPTTLTGIASWRVKETDRIAAMAAELERLGARVQTGPDRIRIEPHPAWRAAAIRTY…	resistant	13	0	2
H1_MAG_00009	SAMN21899580	2211795	97.1223	0	k__Bacteria;p__Bacteroidetes;c__Sphingobacteriia;o__Sphingobacteriales;f__Chitinophagaceae;g__Sediminibacterium	MKARVTPSSITGTITAPASKSSMQRACAAALIRNGETVIVNPGVSNDDMAAIDVIQKLGAVVTKLDNGNLHIVSGGVKPDSNTINCGESGLGIRMFTPIASLSSNPITITGMGSLTTRPMHFFDEILPQIGVSITSDAGKLPLQIQGPIKPQNITVDGSLSSQFLTGLLMAYGGSGATDCTITVTNLKSKPYIDLTLSVMNHFGWYVNCINHEQFVFKAADNKQLLDPITYQVEGDWSGASFLLVAGAIAGGIVVEGLDPFSTQADKAVLQALIDAGCQISIQPTRIEIAPLPLKAFHFNATDCPDLFPPLVALASFCAGKTVIEGVSRLAHKESDRALTLQEEFGKLGVSITLQDDLMIIEGGKGVTGGVVHSRHDHRIAMACAVAALKANGVVEIED…	sensitive	0	0	0
H1_MAG_00010	SAMN21899581	1465243	97.1223	0	k__Bacteria;p__Actinobacteria;c__Actinobacteria;o__Actinomycetales;f__Microbacteriaceae	MTSLHPYWPAPQGQNISATVALPGSKSLTNRELLLSAIASEPTLLIAPLVSRDSQLMISALESLGIEFEWQGNDLLVTPKPLMGPATIDCGLAGTVMRFVPPLSMLATGEIAFDGDEGARRRPMQTTIDSIRALGIEVTAESDSLPFKVHGTGKVLGGELAIDASSSSQFVSGLLLVAAKFEQGLTLRHTGEELPSLPHIEMTLETLRQRGVDAKTIDERTWRVEPGFISGGRKVIEPDLSNAGPFLAAAMVAGGSVRIPNWPKVTTQVGAEFERILPMMGAKCVLEGDVMTISGDGKIHGIDIDLSIGGELAPVIAVLAALADSPSRITGIAHLRGHETDRLSALTNELNNLGGDVSELEDGLEIRPAKLSGGKWQSYEDHRMATAGAILGLRIPGIE…	sensitive	3	0	0
H1_MAG_00011	SAMN21899582	3378966	98.5612	1.43885	k__Bacteria;p__Bacteroidetes	MKSVKISATKTHIKGQINLPASKSISNRALILQAINQQLHRSNCTIINLSTADDTQILTKALSVKEGKVDIKNAGTCARFLCAFYAAFPGVNIELCGESRMAERPIKDLVEALRILGADIVYLDAEGKFPIQIKGQQLAGGTIQISAEASSQFVSALMLISPLLSSGLNLSLSEKIVSKPYIEMTAALLKDFGYAPELAIAAHQIKLSQAYLPSNLETYEVEADWSSAAFFYEAALLSEEAELTLNGLRLPSIQGDAIVANWFEELGVKSQLVQTGIKIHKTNKVPGEVLTFDCTDYPDLSIALVCATAGAGIAIRANGLSSLVHKESNRLDALLNLLDKLHIKTESDKQSYLAHDGLQRQFYHGEILTTEKDHRLAMAYGMLAQYFSLVRVSEINSVV…	sensitive	1	0	0
H1_MAG_00012	SAMN21899583	4547569	97.1223	0	k__Bacteria;p__Bacteroidetes;c__Cytophagia;o__Cytophagales;f__Flammeovirgaceae	LNSSIRIQKTSKISGTPFQLPSSKSISNRALVLNALSGNSTPSVLRNLSEARDTKLMQALINSPETTINVLDAGTTMRFLTAFFAITNQHKILTGTDRMKQRPIKLLVDALREIGAAIDYLEIEGFPSIEVKGFAGQKAKSVQIPGNVSSQYISALMMIAPKLAEGLTIELAGNVGSWPYIKMTGSLMAQFGVACEFESDSIKIPTGSFTSTELTIEADWSAASYWFAFVALAKEARITLKNVSMQSLQGDRVIVEAMEKLGVQSAYENNSLILTKKSSASSIEWDFKDCPDLAQTILPVCAAKNIRGVFTGLESLRIKETDRIAALQNELAKIGAAVIEKENTWVLIPSVDNILPAKADFATYHDHRMAMGLAPLATLMDVTFDDATVINKSYPGFWQ…	sensitive	3	0	1
H1_MAG_00013	SAMN21899584	3701345	97.8417	0.719424	k__Bacteria;p__Proteobacteria;c__Betaproteobacteria;o__Burkholderiales	MNQVQNFYAQPRAGHLLAGSLRVPGDKSISHRSVMLGALATGVTEVSGFLEGADAISTMNVFRALGVRIEGPHAGRVTVEGVGLHGLKATNQALDCGNAGTAMRLLMGLLAGQAFDCLLVGDESLTKRPMKRVSMPLALMGAKIETTAGGTPPVRLIGGQSLNGIDYTLPMASAQVKSAVLLAGLYASGKTSVTEPAPTRDHTERMLGGFGVKVQRDGATASIEGGQHLRATAVDVPADISSSAFFLVAAAIASGSTLTLEHVGINPTRTGVIDILRLMGASITLTNPRDAAGEPVADLVVNAGELRGIEIPEALVPLAIDEFPVLFVAAACARGKTVLTGAEELRVKESDRIAVMADGLRKLGIDAEPTPDGMVIQGRGEHREVFSGGVVDSHGDHRI…	resistant	4	0	2
H1_MAG_00014	SAMN21899585	3196577	98.5612	2.15827	k__Bacteria;p__Proteobacteria	VKLKKQLSNLPGDKSITHRAVMFSSLAEGTSTFRTSVLGRDNFSTIRIFQQLGIDIHLALTSEMSILAKDEQIKNISHTEEEKNVVTIISKGLPSLVAPSSVLDCGNSGTTARLLLGVLSATNFESTLVGDHSLSKRPFQRVTEPLSKMGSIFSGDLLPITVKGSVKLMATELEMKKASAQVKSALLIAGMFAEGLTKISEPVLSRDHTERMLSAMGVDLIKEVINGKYYVSVKGDSKRLLNPFNIEIPGDISAAMFYIVSALVSEHQGILVQGVGINTTRSRCLDLLIELGANIEFQNNRLVAGEPVADLFIMPSKLKPFNLDQEQVAQMIDEIPILSVLAAFIDGESVFRGAEELRVKESDRITCTAKILKSFGVQVAEFEDGLSIKGMTFSNDQSV…	resistant	15	0	0
H1_MAG_00017	SAMN21899586	4099764	97.1223	0.719424	k__Bacteria;p__Planctomycetes;c__Planctomycetia;o__Planctomycetales;f__Planctomycetaceae	MSDVALKPLTAPIDTSIAPPGSKSLTNRALVLAALSDGISDLRNSLFADDTLVMIESLMRLGFRVIVDRNEKLIRVHGRSGRIPATQADLFVGNSGTTVRFLTAMCTLGRGRYCLDGVPRMRERPIRPLVTLLKNLGARIQHTLNPDCPPVEIHANGLPGGFTTFAAESSSQYLSALLMSAPYARHEVHVDLAPNQTSWPYVEMTLRLMDQFGHTPELERDPLTREPKRIIVPQGRYAPTQYDVEPDASNASYFLALAAVHPGSRVLVRGLSESSLQGDARYGRVLERAGVTIERLPEGIRATGPDRLAPFDIDLSDMPDLAQTTAVVALYADGPSVLRGLHTLRVKETDRLAALENELTRLGATIKIEDESLHITPPTSVRPARIHTYDDHRMAMSFA…	sensitive	1	0	0
H1_MAG_00018	SAMN21899587	2633236	97.8417	2.15827	k__Bacteria;p__Cyanobacteria;c__Chroococcales;o__Chroococcales;f__Cyanobium;g__Cyanobium	MGLAVAASPPPARALGQEGSRSLSGTVQVPGDKSISHRALLFGAIATGETRIDGLLPAEDPLSTAACLRAMGVTISPIAAGQPVIVQGVGLEGLREPDDVLDCGNSGTTMRLIMGLLAGRSGCHFVLNGDASLRQRPMGRVAEPLAAMGAQIRGRAGGKLAPLSIQGSALHGAVLGTPIASAQVKSAILLAGLTATGPTSVIEPARSRDHSERMLRGFGADIEIGGDSGRHVRLTPGRELVGQPVEVPGDISSAAFWLVAGAITPGADLTVRNVGLNPTRTGVLEVLEAMGARIERLEQRLVAGEPVGDLRVRYGPLQAFDIGGELIPRLVDEIPVLVVAACQAEGTSRIREAAELRVKETDRLAVMCRQLGAMGARLVEHPDGLDITGGVELHGAEVD…	resistant	18	0	0
H1_MAG_00021	SAMN21899588	3670329	96.4029	1.43885	k__Bacteria;p__Planctomycetes;c__Planctomycetia;o__Planctomycetales;f__Planctomycetaceae	MAASGEDNVAGETSGSELALAGPVRVGEAGREFVVRPPGSKSLTNRALLLAGLCEGQSCLRGALVDADDAQRMILALRELGAGVEVQQTGEGATVWVQGVGGRWRNREDTTLFLNNAGTATRFLTASALLAERAVVIDGNARMQQRPIAELVESLRDCGARVTYVGQAGFVPVRVEPLADSTGLRVKMKTTQSSQFLSALLMLGPFLPMGVTLTLEGEITSESYVRMTTDLLALLGASVQTSLDMRVIRVGPGEETGRAGLKSFDLAIEPDASGATYFWGAAALAKGLTCRVSGVGPRSLQGDAQFAQLLERMGAMRAASTREQEAEGDGRGDAWTSVTGTGIIKPILADLSDMPDAAMTLAAVASFARGTSILRGLRTLRAKETDRIAALRNELAKVG…	sensitive	11	0	1
H1_MAG_00022	SAMN21899589	2886961	96.4029	1.43885	k__Bacteria;p__Bacteroidetes;c__Cytophagia;o__Cytophagales;f__Cytophagaceae	MLQYQPVSGMPTVQLPTSKSVSNRVVVLQYLAKGSFSDLKNLSDAADTQLLLKALADFDSGLTVLNIGHAGTAMRFLTALLALEDFKGVLTGSDRMLHRPIGPLVSALRQLGFAVSSREGHFPPVHFEKCIAAIGNSVSIDGHISSQFISALMMVGPLLPNGLTIHLNTPLTSIPYAQQTALLMEQFGASAIIEEQIITIPKGKYLPQDYVVEADWSAFGYIATCVLLTGKPCFIENLFPTQLQGDFNVLSVFEQLGLSVAFNPQGAEVSKKSDFNLPNTLVVNFSNIPDQAQTIMVLCAALGVHLLATGLHTLKIKETDRVAAVAQELAKFGIVVSYPEEILPETVVEVNGQFAFNQEVINLKSYQDHRMVMAFAPLAVYGNFSFDVPDEVKKSFPTF…	sensitive	4	0	0
H1_MAG_00023	SAMN21899590	3788203	94.964	0.719424	k__Bacteria;p__Proteobacteria	MQILKIPKGKLADKALVPPSKSYANRALILASLWGQGIRITNLPDATDVTNLIKCLGAIGLNPEWAGTNLCFGQSFPDCEGEGELVLDVGEGGTTARFLATLLLLGSRPYTLLLGERLKERPWEEFLDLAQLLGARATLSGRALQVQGPGIFPSSVTIDCAKTTQFATALKLLGIRTGALVIPKNLEVSKSYWRMTEELVVTFAQENSTYTVPRDWSSASYPLAFAALNHRIEFSGLSFDSLQADSKFLILLRSLGCVEETAGSIFISPLLNHRSVELDVSDCLDLVPTLSYFLAHVEGQHRLTGVENLVHKESDRLSEVIRLLSIFDRQANTNGSSILIHGSSQRISRSVDLRLPNDHRMVMAGALFLRHHAGGTIAPAEAVEKSYPRFFDLFVV	unclassified	66	0	0
H1_MAG_00024	SAMN21899591	5184536	97.1223	2.8777	k__Bacteria;p__Proteobacteria;c__Alphaproteobacteria;o__Rhodospirillales;f__Acetobacteraceae	VPGDKSISHRALMFGALAVGTTEITGLLEGEDVLRTAAAMRALGAQVTQLAPGHWRVAGRGIGGLVEPAEVLDMGNSGTAARLLCGLLAGHPIFAVMTGDASLRKRPMKRVTDPLSATGARFATRAGGRLPLAVEGAADPLPLDYAVPVASAQVKSACLLAGLCARGITRVAEAEATRDHTENMLRHFGATVHVAVQGAGRVIELTGQPELVAAPVVVPGDPSSAAFPAVAALLVPGSAVTIRGVGMNKLRAGLFATLAEMGAAIEAQSHRLEGGEPVADLVVRAGTLRGIEVPAERAPSMIDEYPVLAVAAAAAHGTTRMRGLKELRVKESDRLAATAALLAANGVAVEIEGDDLIVHGAGGPPPGGGRVVTHMDHRIAMSALVLGLGARAAVAVDDA…	resistant	72	0	1
H1_MAG_00025	SAMN21899592	4281394	97.8417	3.59712	k__Bacteria;p__Bacteroidetes	MKSVKISAFKTHIKGNIQLPASKSISNRALILQAITKQLHQTETSLLNLSEADDTSIIKIALLSKNGRINIKNAGTCARFLCAYYAATQDADIELYGEARMSERPIAPLVEALRSLGADISYLNTEGHLPVHIKGKQLSGGSITLDSNVSSQFASALMLVSPLLSGGLNLNLSENIVSKSYIQMTAEVMKAFGYEPLLDLGSNQITLSQTNKPKPIESYTIEADWSSAAFFYEAALLSEEAELILSDLKLPSIQGDAIVAEWFEKLGVSSELVQTGIIIRKTHKVPTASVELDFTDYPDLAPALICASAGAGIAMKAIGLSSLVHKESNRVLALLQLLQKLHIKTESDTINYISHDGLQRQFYHGEILSTEKDHRLAMAFGMLVQYFSLVRLSEANSVI…	unclassified	45	0	0
H1_MAG_00026	SAMN21899593	3545296	99.2806	5.03597	k__Bacteria;p__Proteobacteria;c__Betaproteobacteria;o__Burkholderiales;f__Oxalobacteraceae	MKHYPHHIDLKPASRAHGSVALPGSKSISNRMLLLAALAEGTTEIRELLASDDTHVMLMALQKLGVRWTQHGQSRDYAVTGTGGTLPVHSADLFMGNAGTAIRPLTAALAAIGGDYTVHGVARMHERPIGDLVDALNAAGARIDYTGNPGFPPLHIHRGNLHPQRMQVRGNVSSQFLTALLMAGPLMARHQPLTIEVVGELISKPYIEITLNLLSRFGIAVERDGWSSFTLAPGQTYRSPGTIHVEGDASSASYFLAAGAIAGGPVRVERVGRGSIQGDVRFVEALQQMGAEVALGENWIEARANGPLKAIDADFNHIPDAAMTIAVAALYADGTSTLRNIASWRVKETDRLAAMAIELRKLGALVEEGADYLRVTPPIVLEPAAIDTYDDHRMAMCFS…	sensitive	4	0	2
H1_MAG_00027	SAMN21899594	6127118	97.8417	4.31655	k__Bacteria;p__Bacteroidetes	MSTWQVNASEKEFDSIINLPASKSISNRALIIQALLRNFNNNFNVKIENLSNADDTLIMLDSISSENELIYVKNAGTCMRFLTAYFSCLPGVFKILDGDERMKNRPISALVNALRGLGADIEYLENEGFPPLKIQGKKLNPAQNLIIDDSQSSQFLSAVLLVSPFLGHNSSFIWNPSSDSASYNKMTIDVLNSFGIKTELSENQIVVYPVSTNFTYNPNYTIESDWSSAAFFYEAMALQKKGKLFLNKLFSKSIQGDSALIGLMEIFGVQTEFHEKGIEISFNPTLIQPNSKLDCRQNPDLVPALVCIAACQNFSTEFIGLSKLNYKESRRLDELVIHLKKLNWEILSDSESISLISNSGYQTEFIFNTAKDHRMVMAYAMLAFQFKNISLNEVNWVDK…	sensitive	165	0	0
H1_MAG_00028	SAMN21899595	4428393	97.8417	4.31655	k__Bacteria;p__Proteobacteria;c__Betaproteobacteria;o__Burkholderiales;f__Rubrivivax	MYDIPFLDLPPLVGASGTVQLPGSKSISNRVLLLAGLAAGTTTVHELLDSDDTRVMIDALRALGCGIERDPAHTHTLRVIGLGGRLQVREADLFLGNAGTAMRPLAATLAVLSTLQGGRYTLRGVPRMHERPIGDLVDALRPLGCLIDELGTPGYPPLALHGAAGGALALAAPVRVRGDVSSQFLTALLLALPLAAGAAGREQDIVIEVEGELISKPYIEITLNLLARFGIVVRNEAWQRFVIPAGSAYVSPGAIAVEGDASSASYFVALGAIAAHGGAPLRIEGVGEGSIQGDIRFVDAAEAMGAQVKRGPGWLEVHRGRWPLQPIQLDCTAIPDAAMTLAVMALFAQGTSRLDGIASWRVKETDRIAAMAAELSKLGATVVAGEDFIEVTPPAGRWR…	sensitive	11	0	0
H1_MAG_00030	SAMN21899596	4534679	94.2446	1.43885	k__Bacteria;p__Proteobacteria;c__Alphaproteobacteria;o__Rhizobiales	MTHPSQSLRIVPPSHPLVGRVTPPGSKSITNRALLLAALAKGTSRLTGALKSKDTQLMAAALRQMGVTVDEPDATSFVVTSDGRLKAPAEPLMLGNAGTATRFLTAAVTLVEGRVVVDGDEEMRKRPIRPLVDALRSLGVDATCETGCPPVVINGTGYFGKGRVEIDGGLSSQYVSALLMAAPFGDGPIEVALTGKDLDARGYVNLTLAAMRAFGAKAVQIDEMTWRVEPTGYRATDFHIEPDASAATYLWAASALTSGNIDLGVPIAAFTQPDAEAAKLIRQFPNMPAVIDGSQMQDAVPTLAVLAAFNATPVRFVGIANLRVKECDRISALSTELNRIRPGLAHEEGDDLIVNADQGLATLQQRSAITRIETYADHRIAMSFALAGLKIGGLVILDP…	resistant	18	0	0
H1_MAG_00031	SAMN21899597	3925057	94.964	3.59712	k__Bacteria;p__Proteobacteria;c__Alphaproteobacteria;o__Rhodobacterales;f__Rhodobacteraceae;g__Rhodobacter	MSGHGVAQPMTARAAGPLRGVAEVPGDKSISHRALIFGAMAVGETKITGLLEGQDVLDTATAMRAFGAEVLQHGPGAWSVHGVGVGGFAEPADVIDCGNSGTGVRLIMGCMATTAMTATFTGDASLRKRPMGRVTDPLSLFGAQAFGRKGGRLPMTVVGAAHPVPVRYALPVASAQVKSAVLLAGLNAPGQTVVIEREPTRDHSERMLLGFGAALTVEKTAEGSVITLTGQPELRPQVVAVPRDPSSAAFPVCAALIVPGSDIMVPGVSQNLTRNGLYLTLVEMGAEIEFLNPREEGGEPVADLRVRFSGNMKGIEVPPERAPSMIDEYPVLSVVASFATGRTVMRGVKELRVKESDRIDAMARGLEACGVTVEEDEDTLIVHGMGAGAVPGGATCAVH…	resistant	99	0	0
H1_MAG_00034	SAMN21899598	1953820	94.2446	3.59712	k__Bacteria;p__Proteobacteria;c__Betaproteobacteria;o__Burkholderiales;f__Burkholderiaceae	MASPAIQIGPFQGAKGQITLPGSKSISNRVLLLAALAKGTTTLKQLLDADDTQVMRKALRQLGVKLEDHGLDCIVNGCGGLFPNKEADLFMGNAGTAIRPLTAALVMQQGNYRLSGVPRMHERPIGDLVDGLRQVGAQIDYEKEVGYPPLLIHQSVISIPEAIQVRGDVSSQFLTALLMALPLIARKAVRIEVLGELISRPYIDITTKLMARFGVEVSCPDRNTFVIAPTEAGAIYASPQTLYVEGDASSASYFLAAGVLGQGPVRVLGVGKTSIQGDIAFADAIEKMGAVVERGDHYLQTSGVRHGQLNGITIDCTAIPDAAMTLAVMALFAKGKTRLEKIASWRVKETDRIAAMAKELRKLGAQVIEGPDFIEIHPLGQQDWQSPVNGIDTYDDHRM…	sensitive	38	0	1
H1_MAG_00035	SAMN21899599	3406840	92.8058	2.15827	k__Bacteria;p__Proteobacteria	MQILKVPKGKLVNPILVPPSKSYANRALILAALTGSGVEITNLPDASDVTNLIAGLSAVGLGPVRTRLGLRFLHSFPECEGEGELTVDVGEGGTTARFLAVLLLLGSRPYTLILGERLQQRPWDEFLRLAHDLGARAMLSGRMLRVQGPALVPKTVSVDCAKTTQFATALKLLGLRTGTEVVPKNLDASQSYWKMTEDLVSAFSRGVSSYAVPRDWSSASYPLAFAALNQSLELPGLRFDPLQADAKFLILLRSLGCVQETDDATSISRLEYQGSLQLDVSDCLDLVPALGFFLAHVEGEHTLSGVSNLIHKESDRLSEMISLLAKFGKSASTDGRTLSIRGSAGRLPGPVDLNFPDDHRMVMAGALFLRHHGGGTLTPASAVLKSYPDFFGIFAE	unclassified	5	0	0
H1_MAG_00036	SAMN21899600	2880608	94.964	5.03597	k__Bacteria;p__Cyanobacteria;c__Chroococcales;o__Chroococcales;f__Cyanobium;g__Cyanobium	LAPEPLSSPASVDVSAAALPAPLLLSAGGSLRGRVTVPGDKSISHRSLLFGAIAEGTTRIEGLLPAEDPLSTAACLRAMGVTVSPIAAGQVVTVEGVGLDGLREPADVLDCGNSGTTMRLMLGLLAGRAGRHFVLTGDASLRSRPMRRVGAPLAQMGARIQGREDGNLAPLAVLGQTLHGSVIGTPVASAQVKSALLLAALTANGPTTVIEPAPTRDHSERMLRAFGADLEVDGDEGRFITVRPGPTLRGQTVVVPGDISSAAFWLVAAAITPGAELTVENVGLNPSRTGILDVLADMGARITVLNSRDVAGEPVGDLHVQHGPLRAFRIEEPMIPRLVDEIPVLAVAACCAEGVSRISGAAELRVKETDRLAVMARQLTAMGARLEEHPDGLSIEGPT…	resistant	18	0	0
H1_MAG_00037	SAMN21899601	7487990	95.6835	5.7554	k__Bacteria;p__Planctomycetes;c__Planctomycetia;o__Planctomycetales;f__Planctomycetaceae	MAPVSGCVRVPGSKSITNRALICAAMAAGRTRLTGVLDSEDTRVMVEAWQVLGLDLHWDKTACTLDIHGCSGNPPQPEGDLHIANSGTTVRFLTAALAATHGIYTLDGVARMRQRPIGDLLSGLQRLGANVVSTNPENPNCPPVRIVATGLTGGVTEVAGDVSSQFLSGLMMAAPYATSPVCIRVLGELVSKPYVEMTAEVMRSFGIEVAGRSIEDGYEYQVGAPQCYTARQYDIEPDASAASYFLAAAAVTQGKVRVEGLGLDALQGDVQFAKVLESMGCKLTAGSDFLEIQGMPLRGIDVDMNSISDTVQTLAAVALFAKGPTRVRGVAHNRHKETDRIGDLACELRRVGAEVDEHEDGLTIHPGKLHGADMQTYRDHRMAMSLALIGLRIPGIRIL…	resistant	33	0	0
H1_MAG_00038	SAMN21899602	5421061	93.5252	3.59712	k__Bacteria;p__Proteobacteria;c__Alphaproteobacteria;o__Rhodospirillales;f__Acetobacteraceae	MHNSSLRPLLSRRPTAPLTGTMRVPGDKSISHRALMFGALAVGETRISGLLEGEDVLRTAAAMRALGAEVVQEGPGAWRVAGRGIGGLQEPADVLDMGNSGTAARLLAGILASHPLFAVMTGDASLRRRPMRRVTDPLAQCGARFSSREGGRLPLAIEGARDALPIDYVVPVPSAQVKSALLLCGLNAPGITRVEEREATRDHSENMLRHFGATVRVEIAGHGRVIELEGQPELRAADVVVPGDPSSASFPLVAALLVPGSRLRIEGVGLNPLRTGLFTTLREMGALLAIENARTEGGEPVGDIVAEFASLRGIEVPPERAPSMIDEYPILAVVAAAASGTTRMRGLKELRVKESDRLSATAAMLAANGAKVVIEGDDLIVEGGGIPGGGLVETHMDHR…	resistant	8	0	0
H1_MAG_00039	SAMN21899603	9391796	97.1223	7.91367	k__Bacteria;p__Verrucomicrobia;c__Verrucomicrobiae;o__Verrucomicrobiales;f__Verrucomicrobiaceae	MMSAFAKLIYLDVFRMSQFKVRAIQSLNAEFSVPGDKSMSHRAAMIAGISHGSCLIRNFLPSEDCLNTLKAMGSLGVKYHIIEELEGFGPTAIRIIGRNGKLLPPQAPIDCGNSGTGMRLLAGLLSAQPFDSELFGDPSLSSRPMNRIILPLSQMGANIEARGEKPGCAPLLIHGGGLHPISYDMPVASAQVKSAVLLAGLFCEGKTTVIQPAETRDHTERMLAAFRVHTRRDGNAISIHGGQIPQACDFLVPGDISSAAFWLVAAAAMPGSRLLIENVGLNETRTAIISILVRMGAKISDFVRSNQDGEPMGNVEVCGRGLTGTVLLPEEIPNLIDEIPVIAVAAALAEGTTSIRNAKELRVKESDRIRTVVDNLRKMGADVTEFEDGMEIKGGKPLH…	resistant	312	0	2
H1_MAG_00040	SAMN21899604	5462335	92.0863	3.59712	k__Bacteria;p__Planctomycetes;c__Planctomycetia;o__Planctomycetales;f__Planctomycetaceae	MPVTQSKPTRVMVQPCQSVVGEIRPPGSKSITNRALICAAMARGVSHLTGVLDSEDTTVMVQAWQQLGLNVEWRRDHAELSIVGCGGVFPKDHGDFFIANSGTTIRFLTAALASGKGQFKIHGVPRMHQRPIEDLLDGLRQLGADVQSLNHEFPNCPPVHLAARGLSGGKSKVAGNVSSQFLSGLMMAAPYAQANVELVIDGELVSKPYVDMTAAVMKSFGVTIQEVVNEQQECSGYVIQAPTSYQAIDYSIEPDASAASYFFAAAALTGGRVRVLGLSKNALQGDVGFVEVLRKMGCEVTYGDNWIEVSGSARHGIDINMNAISDTVQTLAAVSLFVEGPTTIRGVEHNRHKETDRIGDLATELRRLGAQVEEFQDGLRIIPQKLNPAEIHTYHDHRM…	resistant	149	0	0
H1_MAG_00043	SAMN21899605	3944493	89.9281	2.15827	k__Bacteria;p__Proteobacteria;c__Alphaproteobacteria;o__Rhodobacterales;f__Rhodobacteraceae;g__Rhodobacter	MTVVGAANPVPVRYALPVASAQVKSAVLLAGLNAPGQTVVIEREPTRDHSERMLLGFGAELTVEKTAEGNVITLTGRPELRPQSVAVPRDPSSAAFPVCAALIVEGSDIFVPGVSQNLTRNGLYLTLVEMGADIEFQNPREEGGEPVADLRVRFSPNLKGIEVPEERAPSMIDEYPILSVVASFAEGTTIMRGVKELRVKESDRIDAMARGLEACGVKVEEDEDTLIVHGLGAGGVPGGATCATHLDHRIAMSFLVCGMAAKAAVSVDDASPILTSFPIFEGLMTGMGALLSRG	unclassified	290	0	0
H1_MAG_00044	SAMN21899606	5489466	92.0863	5.7554	k__Bacteria;p__Proteobacteria;c__Alphaproteobacteria;o__Rhodospirillales;f__Acetobacteraceae	MSHGQDPTPLRSLPAQKGLSGRLSVPGDKSISHRALMFGALAIGTTEIEGLLEGEDVLRTAAAMRLLGATVEHLAPGRWRVAGRGIGGLTEPADVLDMGNSGTAARLICGLLSGHPIFAVMTGDASLRRRPMKRVTEPLAATGARFWSREGGRLPLAIQGAREPLPLDYTLPVASAQVKSACLLAGLCAPGITRVVEPEATRDHSENMLRHFGATVRVAVSDHPGGHGRVIELDGQPELRAAPVMVPGDPSSAAFFAVAALIVPGSSLVIENVGLNPLRTGLFQSLREMGAVLAVGAPRLEGGEPVGDLTIAATGLKAVDVPAERAPSMIDEYPILAVAAACATGTSRFRGLSELRVKESDRLTGTAELLRAAGVECAIEGDDLLVQGCGGPPPGGGMV…	resistant	30	0	1
H1_MAG_00045	SAMN21899607	4972446	89.2086	2.8777	k__Bacteria;p__Verrucomicrobia;c__Verrucomicrobiae;o__Verrucomicrobiales;f__Verrucomicrobiaceae	MSEFRVKSITKLHAEFRVPGDKSMSHRAAMLAGLSNGTCKITNFLPSEDCLNTLKAMQSLGARVEVLEELEGYGPISMKIEGRSMKLEAPTAPIDCGNSGTGMRLLAGLLAPQPFTTELFGDASLSSRPMGRITKPLEQMGAQIETLGEKPGCAPLRIHGKSLTPITYDMPVASAQVKSAILLAGLFTPGKTTVIQPAETRDHTERMLESFGVRTVREGNAISIDGGQTPESCDFVVPGDISSAAFWLVAAAAIPGSKLLIKDVGLNPTRTAILAVLVRMGARILDVEHQTEGEPIGNLELHGADLHGTTLLPEEIPNLIDEIPVIAVAAALAQGTTTIRNARELRVKETDRIATVVENLRRMGAEVTEFEDGLEIQGGKPLTGAELDSFGDHRIAMAF…	resistant	260	1	1
H1_MAG_00046	SAMN21899608	2981935	85.6115	0.719424	k__Bacteria;p__Bacteroidetes;c__Sphingobacteriia;o__Sphingobacteriales;f__Chitinophagaceae	MIVTVQPSVLTGTIMAPASKSSMQRACAAALVRKGTSVINNAGISNDDKAALGVIAQLGANWTLEGTTLTVESNGVSAIGNAINCGESGLGIRMFAPLVALNTQPMTIDGQGSLLKRPMDFFDDTLPQLGVVITSNQGKLPLQITGPLVPANITIDGSLSSQFLTGLLMAYAAADAQDVSINVTDLKSKPYIDLTLKVMADFGLKVPENSQYERFYFSALPHKNVSEPIHYQVEGDWSGAAFLLVAGALAGNIEVKGLDVFSTQADKAILQALMDCGCKLSIQESVIEIGYAPLKAFHFNATDCPDLFPPLVALAAYCEGTSVIEGVTRLTHKESNRALTLQEEFGKLGIEIVLQEDLMLVKGGTGVQGAVTHSHHDHRIAMACAVAALKASGNVVIEE…	sensitive	7	0	0
H1_MAG_00047	SAMN21899609	2080170	86.3309	1.43885	k__Bacteria;p__Cyanobacteria;c__Chroococcales;o__Chroococcales;f__Cyanobium	VTLPGGGSLGGTVRVPGDKSISHRALLFGAIAEGETRIEGLLPAEDPLSTAACLRAMGVTVSEIRAGEPVTVQGVGLDGFAEPGDVLDCGNSGTTMRLMLGLLAGRVGRHFVLTGDGSLRGRPMRRVGAPLAQMGAVIHGRKEGNFAPLAVQGQALVGTTIRTPVASAQVKSAILLAALTANGPTTVIEPVQSRDHSERMLRAFGADLVVGGEGNTTVTLTPGNTLRGQQVIVPGDISSAAFWLVAGAITPGAALTVENVGLNPSRTGILEVLEQMGARITIVNQRDVAGEPVGDLQVSHGPLKAFEIGAAIMPRLVDEIPVLAVAACCAEGVSRITGAEELRVKETDRLAVMARQLGAMGARIDEFDDGMTITGSTPLHGATVDSETDHRVAMSLAVA…	resistant	27	0	0
H1_MAG_00048	SAMN21899610	5874343	85.6115	1.43885	k__Bacteria;p__Verrucomicrobia;c__Verrucomicrobiae;o__Verrucomicrobiales;f__Verrucomicrobiaceae	MPTLTVKRLQTIPAELTVPGDKSISHRSAMFAGLADGTTVIDGFLPSEDCLCTVHAMAALGATVTPIHEEPGVGLVKMAITGTAGHLTAPASPVDCGNSGTTMRLLSGILAGQPFTTTLFGDASLSKRPMKRIADPLGLMGITITGQGEKICAPITIHGGPVQPIDYTLPVASAQVKSAVLLAGLFAPGTTSVIEPVATRNHTERIMAHFGIDCQREGTRISVQGGQIPKATDILVPGDISSAAFWLVAIASQPAASLRLNNVGLNPTRTGILTVLERMGARITLSDVREHGEPCGTVTIAGTTLQGTTIGGSEIPNVIDELPILAVAAALAQGKTLIKDAAELRVKETDRIAAVAANLRLMGVTVTEFDDGMEITGGAKLHGATIPTFHDHRIAMAFA…	resistant	59	1	4
H1_MAG_00049	SAMN21899611	4962459	92.8058	9.35252	k__Bacteria;p__Planctomycetes;c__Planctomycetia;o__Planctomycetales;f__Planctomycetaceae	VTETPTQLLATLRRPLGSLPDPLHLAPLHPVAGPLDLEITPPGSKSLTNRVLLLAALSRGKSTLRGALTDADDGRQMIGALRTLGATITQHATTVEVEGVDGRLRVPQGGTTLNVNNAGTAMRFLAASALLNPDPSSPITLDGNARMRERPIGELATLLELLGARVEYLGSRDCPPLRIWAPDGPRRAGPLEIGRTRSSQFVSALLLVAPWLSSGISLRFTGDVTSESYVEMTTGLLARLGADLRIEPGSRAIRVGPAGLRGFDLSIEPDASGATYPWAMGAVLPGVCVRVPGLSHPSLQGDARFPALLAAMGAAVSSSPLATSVTGPARLKAIDADLSLMPDAAMTLAAVACFAEGTTTIRGLRTLRDKETDRVEATRRELSKVGVRVGVGVPGDADA…	resistant	86	1	1
H1_MAG_00050	SAMN21899612	3592967	82.0144	0	k__Bacteria;p__Proteobacteria;c__Alphaproteobacteria;o__Rhizobiales	NA	unclassified	70	0	0
H1_MAG_00051	SAMN21899613	994875	81.295	0	k__Bacteria;p__Proteobacteria	NA	unclassified	0	0	0
H1_MAG_00052	SAMN21899614	4182733	84.1727	4.31655	k__Bacteria;p__Planctomycetes;c__Planctomycetia;o__Planctomycetales;f__Planctomycetaceae;g__Planctomyces	VSANSTYAMQPVGRAISGVMRPPGSKSLTNRALVTAALAAGTSELTGVLHSRDTEVMIDSLRRLGISIEEYTDEHRVVVQGCGGKLPNSQAELWLENSGTSIRFLAAMCALGPGDGQPGHYRLDGNSRMRERPIDDLISALGAMGCQARCELNSGCPPVVIESTGLSASKVSIRAEKSSQFLSALLLASPYNQQTLQIETIGTMVSEPYVEMTSGVMAAFGVSVECPQPGTYIVKPATYQGIRYDIEPDASAASYFFAVAAITGGEVTVDGLNANALQGDVMFVKALEQMGCEVRWGQRQITVKGHPLKGIEIDMNAISDTAQTLAVVATFAQSPTTIRNIAHVRHKETDRIQAVVTELGKLGIHAVEFEDGMTIHPGTPRCSESKPALVDTYDDHRMA…	sensitive	390	0	1
H1_MAG_00053	SAMN21899615	2603677	82.7338	3.59712	k__Bacteria;p__Proteobacteria;c__Alphaproteobacteria;o__Rhizobiales	VSHGLTPEPMTARKSPALKGVVRVPGDKSMSHRAMMLGLLARGRTETSGLLEADDVLATARACEALGARVERHAPGQWSVIGAGLGSLLTPRDTLDFGNAGTGTRLMMGIVGGHDVTATFDGDASLRKRPMERVLAPLRQIGAEVLSSGEGGRLPLTLKGARDPLPITYVTPMASAQVKSCVLLAGLNAPGHTVVVERVVTRDHTETMLQGFGATVTTVDDPAGGKRITLHGQPNLVGQKVAVPGDPSSAAFPLVAALLVRGSEIMIEGVMLNPTRTGLFTTLLEMGAQISIENHRLSGGEAVGDLVVKASDLQGVEVPPERAASMIDEYPVLAVAAAFAKGTTRMRGLHELRAKESDRLAAVAAGLAANGVRHRVEGDDLIVEGGQGQIAGGGTVETH…	resistant	331	0	0
H1_MAG_00054	SAMN21899616	829920	78.4173	2.8777	k__Bacteria	NA	unclassified	15	0	0
H1_MAG_00056	SAMN21899617	2810691	76.259	0.719424	k__Bacteria;p__Proteobacteria;c__Alphaproteobacteria;o__Sphingomonadales	NA	unclassified	20	0	0
H1_MAG_00058	SAMN21899618	6268261	79.8561	4.31655	k__Bacteria;p__Bacteroidetes;c__Cytophagia;o__Cytophagales;f__Cytophagaceae;g__Runella	MLLISAQCLSSNVSYFMNSVIVNPPTQPIRTEIRLASSKSESNRALIINALTQFKGQLENISSARDTQTMMRLLQSSDVVADVLDAGTTMRFLTAYFAVTNQHKTMTGTPRMCERPIGILVDALRILGANITYKQNEGYPPTELNGFQYSGQNHLTIRGDVSSQYISALLMIGPMLPDGITLELTGEIGSRPYIEMTLQQMRAFGVTHEANWEAKIIRVPAQHYTPTHYAIESDWSGASYWYSLVALAKDAEVELLGLKENSLQGDSAIVKIMEHMGVKSVFTKRGVLLTKIPADKAFAWDFTDCPDLAQTVAACAAVAGIEVTMTGIESLKIKETDRVGALQAELPKIGGELVELEQNTKYIVRKKAETPATPPSTPVIETYDDHRMAMAFAPVGMVF…	sensitive	46	0	0
H1_MAG_00059	SAMN21899619	2785643	78.4173	2.8777	k__Bacteria	NA	unclassified	123	0	0
H1_MAG_00060	SAMN21899620	676081	74.8201	0	k__Bacteria (root)	NA	unclassified	1	0	0
H1_MAG_00061	SAMN21899621	3518011	81.295	6.47482	k__Bacteria;p__Bacteroidetes;c__Cytophagia;o__Cytophagales;f__Cytophagaceae	MPALIQLQCKAGSVSGVANLPSSKSESNRALMIQAYSGNLVEIRHLSEAADTKTLSEQLKKKDSEYNAKDAGTTFRFLTSYLAFSQKETTLTGSDRMKQRPIRLLVDALKTLGCQIEYLEKDGFPPIRFQPFEWSGKSEVSIDATISSQYISSLMMAAPTLPAGLSIHLLNDIASLPYLNMTWALMQQAGIKGEFSDRTIKIPNQAYNPCFLDVESDWSAASYFFGMVALSKTPSSLFLPGLKEDSLQGDAAIRHIATHWGIETRFEKDGAWIERNSAIIPEKLELDFLGFPDLGQTLIVMCALSGTEAEFTGLQSLSIKETNRLIAMKTELMKISVHIETDEIKGTCRIAGNQKPIVQNPFFETYQDHRMAMA	unclassified	46	0	0
H1_MAG_00062	SAMN21899622	2820293	75.5396	2.8777	k__Bacteria;p__Verrucomicrobia;c__Opitutae;o__Opitutales;f__Opitutaceae	MEAKTTITPDSLSRPAHFPNFDMSAPSPLPAQLSITPFTKPVSGPVEIPGSKSLTNRALLLAALCDRPVTLTGALFSDDTRLMSEALRKLGLTVVADETAHTIEVAGQSNAFKAAAPVDIFVGLAGTAARFLTALCAAAPRGVYRIQGTERMNQRPMKGLIDTLRALGAAIRCTGVEGFFPIEIHARGLRGGPVAIDATESSQMLSALLMVAPLAASPVEVTAVGGVRWPFVQMTALMMQAFQPGMEKNVERLDDTRFRVKKGVAPVYSAQGVFAIEPDATAASYYAALPLVVGGTTTLAHLHKGLQGDTAFLEVLARVGATVTPAAAGYEVAFSAGSARRGVIENFNEFSDTFLTLAAIAPLLSGPTRITGIAHSRKQETDRVAGMVRELRKLGQDVN…	sensitive	5	0	0
H1_MAG_00063	SAMN21899623	2111507	74.8201	2.8777	k__Bacteria;p__Proteobacteria;c__Betaproteobacteria;o__Methylophilales;f__Methylophilaceae;g__Methylotenera	MEQLHLPAATKASGTITLPGSKSISNRTLLLAALASNSTVIHSLLASDDTARMLEALEKLGVKLEKLSGGLKVTGCDGNLTTKNAELFLGNAGTAFRPLTAALALSNGHYALSGVPRMHERPIGDLVDALRQIGANIEYLENEGFPPLKISPANIDVSNPIKIRGNVSSQFLTALLMALPLTKQEATIEVVGELISKPYIEITLNLMARF	unclassified	11	0	1
H1_MAG_00064	SAMN21899624	3523699	74.8201	4.31655	k__Bacteria;p__Proteobacteria;c__Alphaproteobacteria;o__Sphingomonadales;f__Erythrobacteraceae	MTSYRFSPLGPLTGSIRVPGDKSISHRSLMFAGLAVGRSRITGLLEGEDVLATAAAMRAFGAQIAREEDGAWVVDGVGVGSLLEPKQALDMGNSGTSTRLLMGLVASHAITATFTGDASLSGRPMKRVIDPLSQMGASFEASAGGTLPLMLRGANPTVPITYRLPVASAQVKSAVLLAGLNTPGITHVIEPVPTRDHTERMLTGFGAKLEVGVENGETVIAIHGEAELHPMDVTVPGDPSSAAFFMVAATLVPGSDLTIMNVGLNPTRAGLLHVLRQMGADIEEVNPREVGGEPVADLRVLHAHLTGVDVDPAIAPAMIDEFPVLFVAAALAQGTTRTTGLEELRVKESDRLAAMAAALTAAGARVEEHEDGLTIHGTGGEALRGTGNARVQSLLDHRI…	resistant	58	0	1
H1_MAG_00065	SAMN21899625	2936184	76.9784	7.19424	k__Bacteria;p__Proteobacteria;c__Alphaproteobacteria	METLFIPSFKAPARGTVTVPGSKSINNRALLLAALAQGQSILTGALDSDDTRIFASCLNALGFEVAHDPAASTFTVAGCGGQLPAPKGGAADLFVGNAGTAARFLLALSALGLAPVRFDGVAAMRKRPMGDLLDVLIAQGAKISFEGAQDHFPLSLLGSGLPGGRLELDPQRSSQQVSAALMVAPFAKADTDLVLTGPIVSEPYIAMTIDMMADWGVVVERPEPQRLHVAAGQFYQAKAHYAVEPDASSASYFFAAAAVTGGRVTVPGLSRQALQGDALFVDALAGMGATVEESAAGLTVTGPAQLHGLEINMNAISDTAPTLAAIASNASSPVLITGVEHMRWKETDRVNAMATQLRAMGADLDERQDGLLIRPAKLKPAQVATYDDHRMAMSLAIAG…	sensitive	141	0	0
H1_MAG_00066	SAMN21899626	1213741	71.9424	3.59712	k__Bacteria;p__Actinobacteria;c__Actinobacteria;o__Actinomycetales;f__Streptomycetaceae	MSDAHWPAPFRGRTPVRAQVTIPGSKSVTNRALILASLATTPSTIRKPLISRDSELMSAGLRSLGISVTGSDDAWQITPAPLRGPARVDVGNAGTVMRFLPPLAALAQGDISFDGDPRSYERPLGPVIKALEELGIEIDHGGRYSLPMVIKARGKIKGGALTIDASASSQFLSALLLVAPSMEEGITVTHRGGALPSMPHIEMTVAMLRYFGADVTVDPAAQSWSVKAGELHGRDLVIEPDLSNASPFLSIAMVCGGSITISDWPRATTQPGDQLRDIFTQMGATVELSDNGLTLTGGSSIHGIDIDLHDVGELTPSIAALAALADSPSHLRGIGHLRLHETDRLAALTREINSLGGNVVEEETALHITPAPLHAGVFHTYEDHRLATAGAVVGLVTPG…	sensitive	14	0	0
H1_MAG_00069	SAMN21899627	3161246	71.9424	7.91367	k__Bacteria;p__Proteobacteria;c__Alphaproteobacteria;o__Sphingomonadales;f__Sphingomonadaceae;g__Novosphingobium	MSHPQPRPHAVRLTPISQPLGGRLALPGSKSITNRALLLAALAQGTSHLTGALKSDDTARMAEALTAMGVGISEPDATSFVVTATGRLAVPAAPLFLGNAGTATRFLAAAVALVDGPVVVDGDANMRKRPIGPLVTALAELGVRAEAATGCPPVTVHGTGAITGGRVSIDAGLSSQYVSALLMLAACGQGPIEVALTGDHIGARGYIDLTVAAMQAFGAKVEQPSPGLWRLAATGYHAHDMAIEPDASAATYLWAAERISGGTIDLGTPASAFTQPDAKAHAMISAWPQMPPVIEGSQMQDAIPTLAVIAAFNATPVRFTGIANLRVKECDRIRALSGGLNRIKPGLAHEDGDDLVIHPDRSMIGQSRLAEIETFDDHRIAMSFALAGLLVGGITILDP…	resistant	76	0	1
