# Supplementary material for: A Glyphosate-Based Herbicide Cross-Selects for Antibiotic Resistance Genes in Bacterioplankton Communities
Source: mSystems. 2022 Mar 10;7(2):e01482-21. doi: 10.1128/msystems.01482-21 (PMC9040730; doi:10.1128/msystems.01482-21)
Supplement: TABLE S4 [file msystems.01482-21-st004.xlsx]

## Sheet: Sheet1
Response variable	Predictors	Estimate (SE)	t value	p-value	Explained variance
MAG mean abundance in Phase II control mesocosms	EPSPS classification :				0.02
	- Sensitive	0.111 (±0.116)	0.95	0.343
	- Resistant	0.409 (±0.120)	3.41	0.001*
	MAG antibiotic resistance potential	0.111 (±0.049)	2.26	0.025	0.01
	MAG mean abundance in Phase I control mesocosms (log10)	0.756 (±0.044)	17.14	<0.001*	0.4
					Residuals: 58%
